# Supplementary material for: Coordination-induced axial chirality controls the metal-centred configuration in a stereogenic-at-iron catalyst
Source: Chem Commun (Camb). 2025 Jan 8;61(9):1894–7. doi: 10.1039/d4cc06227b (PMC11708482; doi:10.1039/d4cc06227b)
Supplement: CC-061-D4CC06227B-s002 [file CC-061-D4CC06227B-s002.cif]

# Supplementary Information (SI) for Chemical Communications.
# This journal is © The Royal Society of Chemistry 2025

####################################################################### 
# 
# This file contains crystal structure data downloaded from the 
# Cambridge Structural Database (CSD) hosted by the Cambridge 
# Crystallographic Data Centre (CCDC).
# 
# Full information about CCDC data access policies and citation 
# guidelines are available at http://www.ccdc.cam.ac.uk/access/V1 
# 
# Audit and citation data items may have been added by the CCDC. 
# Please retain this information to preserve the provenance of 
# this file and to allow appropriate attribution of the data. 
# 
#######################################################################

data_MBB72C2rac
_database_code_depnum_ccdc_archive 'CCDC 2400042'
loop_
_audit_author_name
_audit_author_address
'Sergei Ivlev'
;Philipps University of Marburg
Germany
;
_audit_update_record             
;
2024-11-04 deposited with the CCDC.	2025-01-02 downloaded from the CCDC.
;

_audit_creation_method           SHELXL-2019/1
_shelx_SHELXL_version_number     2019/1
_chemical_name_systematic        ?
_chemical_name_common            ?
_chemical_formula_moiety         
;C70 H72 F6 Fe N10, 2(F6 P), C2 H3 N [+ solvent]
;
_chemical_formula_sum            'C72 H75 F18 Fe N11 P2'
_chemical_formula_weight         1554.21

loop_
_atom_type_symbol
_atom_type_description
_atom_type_scat_dispersion_real
_atom_type_scat_dispersion_imag
_atom_type_scat_source
C C 0.0181 0.0091 'International Tables Vol C Tables 4.2.6.8 and 6.1.1.4'
H H 0.0000 0.0000 'International Tables Vol C Tables 4.2.6.8 and 6.1.1.4'
N N 0.0311 0.0180 'International Tables Vol C Tables 4.2.6.8 and 6.1.1.4'
F F 0.0727 0.0534 'International Tables Vol C Tables 4.2.6.8 and 6.1.1.4'
P P 0.2955 0.4335 'International Tables Vol C Tables 4.2.6.8 and 6.1.1.4'
Fe Fe -1.1336 3.1974 'International Tables Vol C Tables 4.2.6.8 and 6.1.1.4'

_space_group_crystal_system      triclinic
_space_group_IT_number           2
_space_group_name_H-M_alt        'P -1'
_space_group_name_Hall           '-P 1'

_shelx_space_group_comment       
;
The symmetry employed for this shelxl refinement is uniquely defined
by the following loop, which should always be used as a source of
symmetry information in preference to the above space-group names.
They are only intended as comments.
;

loop_
_space_group_symop_operation_xyz
'x, y, z'
'-x, -y, -z'

_cell_length_a                   12.86620(10)
_cell_length_b                   15.8429(2)
_cell_length_c                   20.5929(2)
_cell_angle_alpha                70.3280(10)
_cell_angle_beta                 85.4340(10)
_cell_angle_gamma                76.2540(10)
_cell_volume                     3839.41(7)
_cell_formula_units_Z            2
_cell_measurement_temperature    100
_cell_measurement_reflns_used    171276
_cell_measurement_theta_min      3.04
_cell_measurement_theta_max      77.35

_exptl_crystal_description       needle
_exptl_crystal_colour            red
_exptl_crystal_density_method    'not measured'
_exptl_crystal_density_diffrn    1.344
_exptl_crystal_F_000             1604
_exptl_crystal_size_max          0.164
_exptl_crystal_size_mid          0.072
_exptl_crystal_size_min          0.034
_exptl_absorpt_coefficient_mu    2.769
_shelx_estimated_absorpt_T_min   0.660
_shelx_estimated_absorpt_T_max   0.912
_exptl_absorpt_correction_type   multi-scan
_exptl_absorpt_correction_T_min  0.6370
_exptl_absorpt_correction_T_max  0.9107
_exptl_absorpt_process_details   
;
STOE X-Red32, absorption correction by Gaussian integration, analogous to
P. Coppens, "The Evaluation of Absorption and Extinction in Single-Crystal
Structure Analysis", published in: F. R. Ahmed (Editor), "Crystallographic
Computing", Munksgaard, Copenhagen (1970), 255 - 270. Afterwards scaling of
reflection intensities was performed within STOE LANA. J. Koziskova, F. Hahn,
J. Richter, J. Kozisek, Acta Chimica Slovaca, vol. 9, no. 2, 2016, pp. 136-140.
;

_diffrn_measurement_device       'Eulerian 4-circle diffractometer'
_diffrn_measurement_device_type  'STOE STADIVARI'

_diffrn_detector                 Pilatus300K
_diffrn_detector_type            'DECTRIS PILATUS 300K'
_diffrn_detector_area_resol_mean 5.81

_diffrn_source                   'Genix Cu'
_diffrn_radiation_probe          x-ray
_diffrn_source_voltage           50
_diffrn_source_current           0.600
_diffrn_source_power             0.030
_diffrn_radiation_type           'Cu K\a'
_diffrn_radiation_wavelength     1.54186
_diffrn_radiation_monochromator  'Graded multilayer mirror'
_diffrn_radiation_polarisn_norm  270
_diffrn_radiation_collimation    '0.6 mm diameter'

_diffrn_ambient_temperature      100

_diffrn_measurement_method       'rotation method, \w scans'
_diffrn_measurement_details      
; 10130 frames, detector distance = 60 mm
;

_diffrn_reflns_number            186465
_diffrn_reflns_av_unetI/netI     0.0421
_diffrn_reflns_av_R_equivalents  0.0411
_diffrn_reflns_limit_h_min       -15
_diffrn_reflns_limit_h_max       16
_diffrn_reflns_limit_k_min       -19
_diffrn_reflns_limit_k_max       12
_diffrn_reflns_limit_l_min       -26
_diffrn_reflns_limit_l_max       25
_diffrn_reflns_theta_min         3.040
_diffrn_reflns_theta_max         77.316
_diffrn_reflns_theta_full        67.686
_diffrn_measured_fraction_theta_max 0.976
_diffrn_measured_fraction_theta_full 0.993
_diffrn_reflns_Laue_measured_fraction_max 0.976
_diffrn_reflns_Laue_measured_fraction_full 0.993
_diffrn_reflns_point_group_measured_fraction_max 0.976
_diffrn_reflns_point_group_measured_fraction_full 0.993
_reflns_number_total             15884
_reflns_number_gt                11912
_reflns_threshold_expression     'I > 2\s(I)'
_reflns_Friedel_coverage         0.000
_reflns_Friedel_fraction_max     .
_reflns_Friedel_fraction_full    .

_reflns_special_details          
;
 Reflections were merged by SHELXL according to the crystal
 class for the calculation of statistics and refinement.
 
 Structure factors included contributions from the .fab file.
 
 _reflns_Friedel_fraction is defined as the number of unique
 Friedel pairs measured divided by the number that would be
 possible theoretically, ignoring centric projections and
 systematic absences.
;

_computing_data_collection       
;
X-Area Pilatus3_SV 1.31.186.0 (STOE, 2022)
;
_computing_cell_refinement       
;
X-Area Recipe 1.37.0.0 (STOE, 2021)
;
_computing_data_reduction        
;
X-Area Integrate 2.5.3.0 (STOE, 2021)
X-Area LANA 2.7.5.0 (STOE, 2022)
;
_computing_publication_material  
;
STOE & Cie GmbH, X-Area, software package for collecting single-crystal or
multi-domain crystal data on STOE area-detector diffractometers, for image
processing, for the correction and scaling of reflection intensities and
for outlier rejection, version 2.1, Darmstadt 2022
;
_computing_structure_solution    'SHELXT 2018/2 (Sheldrick, 2018)'
_computing_structure_refinement  'SHELXL-2019/1 (Sheldrick, 2019)'
_computing_molecular_graphics    'Diamond v4.6.8 (Brandenburg, 2022)'
_refine_special_details          
;Parts of the cation and both PF6 anions refined disordered.
SQUEEZE algorithm applied.,SQUEEZE
;

_refine_ls_structure_factor_coef Fsqd
_refine_ls_matrix_type           full
_refine_ls_weighting_scheme      calc
_refine_ls_weighting_details     
'w=1/[\s^2^(Fo^2^)+(0.0523P)^2^] where P=(Fo^2^+2Fc^2^)/3'
_atom_sites_solution_primary     dual
_atom_sites_solution_secondary   difmap
_atom_sites_solution_hydrogens   geom
_refine_ls_hydrogen_treatment    constr
_refine_ls_extinction_method     'SHELXL-2019/1 (Sheldrick 2019)'
_refine_ls_extinction_coef       0.00031(4)
_refine_ls_extinction_expression Fc^*^=kFc[1+0.001xFc^2^\l^3^/sin(2\q)]^-1/4^
_refine_ls_number_reflns         15884
_refine_ls_number_parameters     1269
_refine_ls_number_restraints     2272
_refine_ls_R_factor_all          0.0419
_refine_ls_R_factor_gt           0.0345
_refine_ls_wR_factor_ref         0.0906
_refine_ls_wR_factor_gt          0.0887
_refine_ls_goodness_of_fit_ref   0.923
_refine_ls_restrained_S_all      0.994
_refine_ls_shift/su_max          0.050
_refine_ls_shift/su_mean         0.001

loop_
_atom_site_label
_atom_site_type_symbol
_atom_site_fract_x
_atom_site_fract_y
_atom_site_fract_z
_atom_site_U_iso_or_equiv
_atom_site_adp_type
_atom_site_occupancy
_atom_site_site_symmetry_order
_atom_site_calc_flag
_atom_site_refinement_flags_posn
_atom_site_refinement_flags_adp
_atom_site_refinement_flags_occupancy
_atom_site_disorder_assembly
_atom_site_disorder_group
C1 C 0.54507(16) 0.32137(14) 1.03040(9) 0.0367(4) Uani 1 1 d . . . . .
Fe1 Fe 0.36944(2) 0.44385(2) 0.76948(2) 0.02197(7) Uani 1 1 d . . . . .
F1 F 0.58039(10) 0.38356(9) 1.04771(6) 0.0532(3) Uani 1 1 d . . . . .
N2 N 0.20342(10) 0.49961(9) 0.84907(6) 0.0236(3) Uani 1 1 d . . . . .
N3 N 0.10371(11) 0.53807(10) 0.86344(7) 0.0272(3) Uani 1 1 d . . . . .
F2 F 0.52051(10) 0.26160(9) 1.09013(6) 0.0577(4) Uani 1 1 d . . . . .
F3 F 0.62659(9) 0.27510(9) 1.00358(6) 0.0516(3) Uani 1 1 d . . . . .
C2 C 0.45901(13) 0.37649(11) 0.91384(8) 0.0265(3) Uani 1 1 d . . . . .
H2 H 0.525482 0.352200 0.896041 0.032 Uiso 1 1 calc R U . . .
C12 C 0.07442(13) 0.70782(13) 0.56287(9) 0.0331(4) Uani 1 1 d . . . . .
H12 H 0.088222 0.763321 0.530991 0.040 Uiso 1 1 calc R U . . .
C13 C 0.01857(14) 0.65899(14) 0.54150(9) 0.0348(4) Uani 1 1 d . . . . .
H13 H -0.007151 0.681737 0.495429 0.042 Uiso 1 1 calc R U . . .
C14 C -0.00185(13) 0.57495(13) 0.58670(9) 0.0316(4) Uani 1 1 d . . . . .
C15 C 0.03750(12) 0.54192(12) 0.65548(8) 0.0279(3) Uani 1 1 d . . . . .
C16 C 0.01905(13) 0.45662(13) 0.69993(9) 0.0313(4) Uani 1 1 d . . . . .
H16 H 0.044260 0.433693 0.746122 0.038 Uiso 1 1 calc R U . . .
C17 C -0.03455(14) 0.40667(14) 0.67738(10) 0.0373(4) Uani 1 1 d . . . . .
H17 H -0.044121 0.348639 0.707460 0.045 Uiso 1 1 calc R U . . .
C18 C -0.07580(15) 0.44121(15) 0.60934(10) 0.0406(4) Uani 1 1 d . . . . .
H18 H -0.114234 0.406946 0.594202 0.049 Uiso 1 1 calc R U . . .
C19 C -0.06042(14) 0.52307(14) 0.56591(10) 0.0383(4) Uani 1 1 d . . . . .
H19 H -0.089436 0.546164 0.520663 0.046 Uiso 1 1 calc R U . . .
C20 C 0.16895(12) 0.73843(12) 0.65107(8) 0.0282(4) Uani 1 1 d . . . . .
C21 C 0.15146(12) 0.75490(12) 0.71364(8) 0.0281(4) Uani 1 1 d . . . . .
H21 H 0.105297 0.723709 0.746365 0.034 Uiso 1 1 calc R U . . .
C22 C 0.19886(13) 0.81520(12) 0.73019(8) 0.0285(4) Uani 1 1 d . . . . .
C23 C 0.26344(14) 0.86260(13) 0.68075(9) 0.0349(4) Uani 1 1 d . . . . .
H23 H 0.295412 0.905033 0.690797 0.042 Uiso 1 1 calc R U . . .
C24 C 0.28240(15) 0.84941(15) 0.61690(9) 0.0395(5) Uani 1 1 d . . . . .
C25 C 0.23635(14) 0.78653(14) 0.60287(9) 0.0365(4) Uani 1 1 d . . . . .
H25 H 0.250544 0.775755 0.560010 0.044 Uiso 1 1 calc R U . . .
C26 C 0.17729(14) 0.82752(12) 0.80128(9) 0.0318(4) Uani 1 1 d . . . . .
C27 C 0.21125(15) 0.73310(12) 0.85749(8) 0.0335(4) Uani 1 1 d . . . . .
H27A H 0.166647 0.692347 0.854359 0.050 Uiso 1 1 calc R U . . .
H27B H 0.202210 0.740808 0.903023 0.050 Uiso 1 1 calc R U . . .
H27C H 0.286487 0.706077 0.850865 0.050 Uiso 1 1 calc R U . . .
C28 C 0.05743(16) 0.86606(14) 0.80869(10) 0.0421(5) Uani 1 1 d . . . . .
H28A H 0.035798 0.926876 0.773803 0.063 Uiso 1 1 calc R U . . .
H28B H 0.043247 0.871398 0.854780 0.063 Uiso 1 1 calc R U . . .
H28C H 0.016645 0.824516 0.802226 0.063 Uiso 1 1 calc R U . . .
C3 C 0.45013(14) 0.36547(12) 0.98390(8) 0.0294(4) Uani 1 1 d . . . . .
C29 C 0.24015(18) 0.89272(14) 0.81247(10) 0.0439(5) Uani 1 1 d . . . . .
H29A H 0.316985 0.868087 0.808707 0.066 Uiso 1 1 calc R U . . .
H29B H 0.224321 0.898167 0.858429 0.066 Uiso 1 1 calc R U . . .
H29C H 0.219239 0.953500 0.777422 0.066 Uiso 1 1 calc R U . . .
C30 C 0.34909(18) 0.90754(18) 0.56243(10) 0.0537(6) Uani 1 1 d D . . . .
C34 C 0.36966(16) 0.60966(16) 0.48749(9) 0.0431(5) Uani 1 1 d D U . . .
F1A F 0.4026(3) 0.5773(3) 0.43419(16) 0.0652(10) Uani 0.775(11) 1 d D U P A 1
F2A F 0.4534(3) 0.6383(4) 0.50015(13) 0.0753(13) Uani 0.775(11) 1 d D U P A 1
F3A F 0.2910(3) 0.6804(2) 0.46543(16) 0.0558(8) Uani 0.775(11) 1 d D U P A 1
F4A F 0.3920(17) 0.6783(7) 0.5045(4) 0.068(4) Uani 0.225(11) 1 d D U P A 2
F5A F 0.2762(8) 0.6547(11) 0.4499(7) 0.075(3) Uani 0.225(11) 1 d D U P A 2
F6A F 0.4343(11) 0.5891(9) 0.4455(7) 0.059(3) Uani 0.225(11) 1 d D U P A 2
C35 C 0.36603(13) 0.52943(13) 0.61470(8) 0.0299(4) Uani 1 1 d . . . . .
H35 H 0.398864 0.574262 0.620350 0.036 Uiso 1 1 calc R U . . .
C36 C 0.34241(14) 0.53462(14) 0.54881(9) 0.0347(4) Uani 1 1 d D U . . .
C37 C 0.29398(15) 0.47012(15) 0.53928(9) 0.0395(5) Uani 1 1 d . . . . .
H37 H 0.277297 0.473556 0.494213 0.047 Uiso 1 1 calc R U . . .
C38 C 0.27036(15) 0.40071(14) 0.59646(9) 0.0365(4) Uani 1 1 d . . . . .
H38 H 0.236811 0.355551 0.592096 0.044 Uiso 1 1 calc R U . . .
C39 C 0.29777(13) 0.40015(12) 0.66003(8) 0.0284(4) Uani 1 1 d . . . . .
C40 C 0.31779(12) 0.33562(12) 0.78293(8) 0.0246(3) Uani 1 1 d . . . . .
C41 C 0.29286(13) 0.25667(12) 0.83023(8) 0.0275(3) Uani 1 1 d . . . . .
C42 C 0.19790(18) 0.13684(14) 0.82075(11) 0.0463(5) Uani 1 1 d . . . . .
H42A H 0.167552 0.126585 0.782616 0.069 Uiso 1 1 calc R U . . .
H42B H 0.141439 0.146501 0.854070 0.069 Uiso 1 1 calc R U . . .
H42C H 0.253998 0.083007 0.843523 0.069 Uiso 1 1 calc R U . . .
C43 C 0.30897(13) 0.21619(12) 0.90593(8) 0.0273(3) Uani 1 1 d . . . . .
C44 C 0.40599(14) 0.15979(12) 0.93469(8) 0.0288(4) Uani 1 1 d . . . . .
C45 C 0.41455(15) 0.12555(12) 1.00821(9) 0.0325(4) Uani 1 1 d . . . . .
H45 H 0.478705 0.084286 1.028919 0.039 Uiso 1 1 calc R U . . .
C46 C 0.33336(15) 0.15043(13) 1.04937(9) 0.0349(4) Uani 1 1 d . . . . .
H46 H 0.342590 0.127067 1.097999 0.042 Uiso 1 1 calc R U . . .
C47 C 0.23599(15) 0.21008(13) 1.02128(9) 0.0334(4) Uani 1 1 d . . . . .
C48 C 0.22181(14) 0.24169(12) 0.94831(9) 0.0297(4) Uani 1 1 d . . . . .
C49 C 0.12208(14) 0.29932(13) 0.92096(9) 0.0342(4) Uani 1 1 d . . . . .
H49 H 0.110729 0.320398 0.872546 0.041 Uiso 1 1 calc R U . . .
C50 C 0.04194(16) 0.32521(15) 0.96272(11) 0.0425(5) Uani 1 1 d . . . . .
H50 H -0.024368 0.363532 0.943172 0.051 Uiso 1 1 calc R U . . .
C51 C 0.05712(16) 0.29537(15) 1.03458(11) 0.0462(5) Uani 1 1 d . . . . .
H51 H 0.001691 0.314700 1.063280 0.055 Uiso 1 1 calc R U . . .
C52 C 0.15144(16) 0.23867(15) 1.06304(10) 0.0427(5) Uani 1 1 d . . . . .
H52 H 0.160530 0.218037 1.111643 0.051 Uiso 1 1 calc R U . . .
C53 C 0.50324(14) 0.13323(12) 0.89490(9) 0.0304(4) Uani 1 1 d . . . . .
C54 C 0.60389(14) 0.12501(12) 0.92036(9) 0.0326(4) Uani 1 1 d . . . . .
H54 H 0.608322 0.141206 0.960306 0.039 Uiso 1 1 calc R U . . .
C55 C 0.69807(15) 0.09367(13) 0.88872(9) 0.0359(4) Uani 1 1 d . . . . .
C56 C 0.68911(16) 0.07582(14) 0.82758(10) 0.0426(5) Uani 1 1 d . . . . .
H56 H 0.752409 0.056719 0.804328 0.051 Uiso 1 1 calc R U . . .
C57 C 0.58952(17) 0.08530(14) 0.79962(10) 0.0419(5) Uani 1 1 d . . . . .
C58 C 0.49803(16) 0.11187(13) 0.83483(9) 0.0359(4) Uani 1 1 d . . . . .
H58 H 0.430073 0.115657 0.817700 0.043 Uiso 1 1 calc R U . . .
C59 C 0.80749(15) 0.07668(14) 0.92189(10) 0.0390(4) Uani 1 1 d . . . . .
C60A C 0.8346(2) 0.16518(18) 0.91323(15) 0.0434(7) Uani 0.781(3) 1 d . . P B 1
H60A H 0.847687 0.195854 0.864352 0.065 Uiso 0.781(3) 1 calc R U P B 1
H60B H 0.898999 0.154166 0.939972 0.065 Uiso 0.781(3) 1 calc R U P B 1
H60C H 0.774980 0.204369 0.929609 0.065 Uiso 0.781(3) 1 calc R U P B 1
C61A C 0.79841(19) 0.02057(19) 0.99908(12) 0.0395(6) Uani 0.781(3) 1 d . . P B
1
H61A H 0.775437 -0.035694 1.003114 0.059 Uiso 0.781(3) 1 calc R U P B 1
H61B H 0.745826 0.057582 1.021574 0.059 Uiso 0.781(3) 1 calc R U P B 1
H61C H 0.868214 0.004335 1.021403 0.059 Uiso 0.781(3) 1 calc R U P B 1
C62A C 0.89331(19) 0.0169(2) 0.89029(14) 0.0425(7) Uani 0.781(3) 1 d . . P B 1
H62A H 0.871475 -0.040062 0.894873 0.064 Uiso 0.781(3) 1 calc R U P B 1
H62B H 0.961333 0.001931 0.914416 0.064 Uiso 0.781(3) 1 calc R U P B 1
H62C H 0.902048 0.050470 0.841368 0.064 Uiso 0.781(3) 1 calc R U P B 1
C60B C 0.8119(7) 0.1207(8) 0.9852(5) 0.048(3) Uani 0.219(3) 1 d . . P B 2
H60D H 0.886199 0.108427 0.999758 0.071 Uiso 0.219(3) 1 calc R U P B 2
H60E H 0.769326 0.092157 1.024509 0.071 Uiso 0.219(3) 1 calc R U P B 2
H60F H 0.782592 0.187322 0.968181 0.071 Uiso 0.219(3) 1 calc R U P B 2
C61B C 0.8696(8) -0.0160(7) 0.9475(6) 0.056(3) Uani 0.219(3) 1 d . . P B 2
H61D H 0.826836 -0.054589 0.980611 0.083 Uiso 0.219(3) 1 calc R U P B 2
H61E H 0.933953 -0.016881 0.970395 0.083 Uiso 0.219(3) 1 calc R U P B 2
H61F H 0.890316 -0.039757 0.909037 0.083 Uiso 0.219(3) 1 calc R U P B 2
C62B C 0.8932(8) 0.1391(9) 0.8707(5) 0.062(3) Uani 0.219(3) 1 d . . P B 2
H62D H 0.930180 0.107438 0.839035 0.093 Uiso 0.219(3) 1 calc R U P B 2
H62E H 0.945855 0.145341 0.899640 0.093 Uiso 0.219(3) 1 calc R U P B 2
H62F H 0.852512 0.200295 0.844068 0.093 Uiso 0.219(3) 1 calc R U P B 2
C63 C 0.5824(2) 0.06641(18) 0.73163(11) 0.0550(6) Uani 1 1 d D . . . .
C67 C 0.45593(13) 0.61645(12) 0.75271(8) 0.0292(4) Uani 1 1 d . . . . .
C68 C 0.50162(16) 0.69111(14) 0.75506(11) 0.0414(5) Uani 1 1 d . . . . .
H68A H 0.515378 0.728799 0.707998 0.062 Uiso 1 1 calc R U . . .
H68B H 0.568936 0.665487 0.780979 0.062 Uiso 1 1 calc R U . . .
H68C H 0.451299 0.729296 0.777787 0.062 Uiso 1 1 calc R U . . .
C69 C 0.60407(13) 0.35241(13) 0.74697(8) 0.0304(4) Uani 1 1 d . . . . .
C70 C 0.71440(14) 0.31877(16) 0.72845(10) 0.0437(5) Uani 1 1 d . . . . .
H70A H 0.717766 0.324361 0.679502 0.066 Uiso 1 1 calc R U . . .
H70B H 0.739231 0.254081 0.756420 0.066 Uiso 1 1 calc R U . . .
H70C H 0.760192 0.355306 0.736998 0.066 Uiso 1 1 calc R U . . .
C71 C 0.1002(2) 0.12300(18) 0.36174(15) 0.0624(7) Uani 1 1 d . . . . .
C72 C 0.0386(2) 0.06137(18) 0.40595(15) 0.0701(8) Uani 1 1 d . . . . .
H72A H -0.034476 0.078562 0.387981 0.105 Uiso 1 1 calc R U . . .
H72B H 0.036554 0.065274 0.452549 0.105 Uiso 1 1 calc R U . . .
H72C H 0.071620 -0.001737 0.407481 0.105 Uiso 1 1 calc R U . . .
N1 N 0.37557(11) 0.42070(9) 0.87096(7) 0.0241(3) Uani 1 1 d . . . . .
C31A C 0.4555(4) 0.8976(4) 0.5887(3) 0.0524(14) Uani 0.540(4) 1 d D U P C 1
H31A H 0.491873 0.941722 0.555378 0.079 Uiso 0.540(4) 1 calc R U P C 1
H31B H 0.497438 0.834933 0.595520 0.079 Uiso 0.540(4) 1 calc R U P C 1
H31C H 0.448192 0.909492 0.632746 0.079 Uiso 0.540(4) 1 calc R U P C 1
C32A C 0.3464(4) 0.9019(4) 0.49266(19) 0.0574(14) Uani 0.540(4) 1 d D . P C 1
H32A H 0.271894 0.915587 0.477997 0.086 Uiso 0.540(4) 1 calc R U P C 1
H32B H 0.382204 0.839826 0.493051 0.086 Uiso 0.540(4) 1 calc R U P C 1
H32C H 0.383307 0.946675 0.460488 0.086 Uiso 0.540(4) 1 calc R U P C 1
C33A C 0.2900(4) 1.0179(3) 0.5511(2) 0.0584(12) Uani 0.540(4) 1 d D . P C 1
H33A H 0.326357 1.057884 0.514036 0.088 Uiso 0.540(4) 1 calc R U P C 1
H33B H 0.294514 1.030991 0.593948 0.088 Uiso 0.540(4) 1 calc R U P C 1
H33C H 0.214747 1.029446 0.538775 0.088 Uiso 0.540(4) 1 calc R U P C 1
C31B C 0.4412(4) 0.8289(4) 0.5353(3) 0.0677(16) Uani 0.460(4) 1 d D . P C 2
H31D H 0.404032 0.796077 0.515354 0.101 Uiso 0.460(4) 1 calc R U P C 2
H31E H 0.484495 0.784851 0.574633 0.101 Uiso 0.460(4) 1 calc R U P C 2
H31F H 0.487666 0.860746 0.500380 0.101 Uiso 0.460(4) 1 calc R U P C 2
C32B C 0.2855(4) 0.9624(4) 0.5030(2) 0.0522(14) Uani 0.460(4) 1 d D . P C 2
H32D H 0.330421 0.994231 0.466780 0.078 Uiso 0.460(4) 1 calc R U P C 2
H32E H 0.228217 1.007825 0.514949 0.078 Uiso 0.460(4) 1 calc R U P C 2
H32F H 0.254102 0.922917 0.486242 0.078 Uiso 0.460(4) 1 calc R U P C 2
C33B C 0.4177(7) 0.9471(6) 0.5921(3) 0.087(3) Uani 0.460(4) 1 d D U P C 2
H33D H 0.467730 0.973158 0.556895 0.131 Uiso 0.460(4) 1 calc R U P C 2
H33E H 0.457966 0.898894 0.631029 0.131 Uiso 0.460(4) 1 calc R U P C 2
H33F H 0.373279 0.995660 0.608148 0.131 Uiso 0.460(4) 1 calc R U P C 2
N4 N 0.06014(11) 0.57336(10) 0.80132(7) 0.0267(3) Uani 1 1 d . . . . .
N5 N 0.34361(10) 0.46234(10) 0.67110(7) 0.0258(3) Uani 1 1 d . . . . .
N6 N 0.28302(11) 0.33264(10) 0.72230(7) 0.0270(3) Uani 1 1 d . . . . .
N7 N 0.23777(12) 0.26313(11) 0.72694(8) 0.0341(3) Uani 1 1 d . . . . .
N8 N 0.24393(12) 0.21845(11) 0.79382(8) 0.0329(3) Uani 1 1 d . . . . .
N9 N 0.42121(10) 0.55671(10) 0.75215(7) 0.0265(3) Uani 1 1 d . . . . .
N10 N 0.51851(11) 0.38040(10) 0.76059(7) 0.0265(3) Uani 1 1 d . . . . .
N11 N 0.1486(2) 0.17204(17) 0.32707(15) 0.0837(8) Uani 1 1 d . . . . .
C64A C 0.6242(5) 0.1405(4) 0.67272(19) 0.0792(17) Uani 0.630(5) 1 d D . P D 1
H64A H 0.623029 0.127993 0.629347 0.119 Uiso 0.630(5) 1 calc R U P D 1
H64B H 0.697674 0.139516 0.682933 0.119 Uiso 0.630(5) 1 calc R U P D 1
H64C H 0.578465 0.201217 0.668425 0.119 Uiso 0.630(5) 1 calc R U P D 1
C65A C 0.4666(3) 0.0723(4) 0.7105(2) 0.0665(14) Uani 0.630(5) 1 d D . P D 1
H65A H 0.468793 0.059084 0.667166 0.100 Uiso 0.630(5) 1 calc R U P D 1
H65B H 0.423044 0.134334 0.704298 0.100 Uiso 0.630(5) 1 calc R U P D 1
H65C H 0.435104 0.027322 0.746729 0.100 Uiso 0.630(5) 1 calc R U P D 1
C66A C 0.6490(5) -0.0267(4) 0.7338(3) 0.089(2) Uani 0.630(5) 1 d D . P D 1
H66A H 0.644679 -0.035176 0.689212 0.133 Uiso 0.630(5) 1 calc R U P D 1
H66B H 0.621912 -0.074739 0.770119 0.133 Uiso 0.630(5) 1 calc R U P D 1
H66C H 0.723625 -0.030699 0.743621 0.133 Uiso 0.630(5) 1 calc R U P D 1
C64B C 0.5305(7) 0.1572(5) 0.6801(3) 0.072(2) Uani 0.370(5) 1 d D . P D 2
H64D H 0.529299 0.150147 0.634664 0.108 Uiso 0.370(5) 1 calc R U P D 2
H64E H 0.571309 0.203241 0.677333 0.108 Uiso 0.370(5) 1 calc R U P D 2
H64F H 0.457050 0.177357 0.694649 0.108 Uiso 0.370(5) 1 calc R U P D 2
C65B C 0.6962(6) 0.0340(9) 0.7061(5) 0.120(4) Uani 0.370(5) 1 d D . P D 2
H65D H 0.731465 -0.024427 0.739714 0.179 Uiso 0.370(5) 1 calc R U P D 2
H65E H 0.737653 0.080359 0.700843 0.179 Uiso 0.370(5) 1 calc R U P D 2
H65F H 0.691615 0.025375 0.661538 0.179 Uiso 0.370(5) 1 calc R U P D 2
C66B C 0.5193(9) -0.0061(7) 0.7474(4) 0.103(4) Uani 0.370(5) 1 d D . P D 2
H66D H 0.454005 0.011009 0.772366 0.154 Uiso 0.370(5) 1 calc R U P D 2
H66E H 0.562388 -0.065062 0.775869 0.154 Uiso 0.370(5) 1 calc R U P D 2
H66F H 0.500014 -0.011936 0.704216 0.154 Uiso 0.370(5) 1 calc R U P D 2
C4 C 0.35386(15) 0.39921(13) 1.01125(8) 0.0325(4) Uani 1 1 d . . . . .
H4 H 0.347550 0.390924 1.059163 0.039 Uiso 1 1 calc R U . . .
C5 C 0.26715(14) 0.44505(12) 0.96800(8) 0.0303(4) Uani 1 1 d . . . . .
H5 H 0.199821 0.469600 0.984705 0.036 Uiso 1 1 calc R U . . .
C6 C 0.28305(13) 0.45341(11) 0.89956(8) 0.0244(3) Uani 1 1 d . . . . .
C7 C 0.22618(12) 0.50768(11) 0.78144(8) 0.0232(3) Uani 1 1 d . . . . .
C8 C -0.05242(13) 0.62232(13) 0.79441(9) 0.0355(4) Uani 1 1 d . . . . .
H8A H -0.058632 0.684654 0.761570 0.053 Uiso 1 1 calc R U . . .
H8B H -0.080105 0.625756 0.839402 0.053 Uiso 1 1 calc R U . . .
H8C H -0.093874 0.589328 0.777635 0.053 Uiso 1 1 calc R U . . .
C9 C 0.12950(12) 0.55931(11) 0.74994(8) 0.0248(3) Uani 1 1 d . . . . .
C10 C 0.09343(12) 0.59589(12) 0.67689(8) 0.0272(3) Uani 1 1 d . . . . .
C11 C 0.11276(12) 0.67788(12) 0.63183(8) 0.0286(4) Uani 1 1 d . . . . .
P1_1 P 0.00833(11) 0.84466(10) 0.34193(7) 0.0427(3) Uani 0.753(3) 1 d D U P E 1
F1_1 F 0.0787(2) 0.92011(17) 0.31183(15) 0.0587(6) Uani 0.753(3) 1 d D U P E 1
F2_1 F 0.0241(3) 0.8207(2) 0.27156(14) 0.0702(8) Uani 0.753(3) 1 d D U P E 1
F3_1 F -0.0635(3) 0.7699(2) 0.37152(16) 0.0542(7) Uani 0.753(3) 1 d D U P E 1
F4_1 F -0.0083(2) 0.86804(18) 0.41206(11) 0.0504(5) Uani 0.753(3) 1 d D U P E 1
F5_1 F 0.1120(2) 0.7667(2) 0.37211(16) 0.0599(7) Uani 0.753(3) 1 d D U P E 1
F6_1 F -0.09693(18) 0.92041(15) 0.31059(12) 0.0607(6) Uani 0.753(3) 1 d D U P E
1
P1_2 P 0.9558(8) 0.8498(4) 0.3569(3) 0.076(2) Uani 0.183(3) 1 d D U P F 2
F1_2 F 0.9758(12) 0.8307(10) 0.2849(5) 0.080(3) Uani 0.183(3) 1 d D U P F 2
F2_2 F 0.9088(14) 0.7590(9) 0.3908(6) 0.072(4) Uani 0.183(3) 1 d D U P F 2
F3_2 F 0.9410(13) 0.8701(8) 0.4278(5) 0.096(4) Uani 0.183(3) 1 d D U P F 2
F4_2 F 1.0087(14) 0.9383(7) 0.3242(6) 0.111(4) Uani 0.183(3) 1 d D U P F 2
F5_2 F 1.0748(11) 0.7872(9) 0.3834(7) 0.087(4) Uani 0.183(3) 1 d D U P F 2
F6_2 F 0.8423(11) 0.9121(8) 0.3286(6) 0.103(4) Uani 0.183(3) 1 d D U P F 2
P1_3 P 0.72899(12) 0.47399(10) 0.85363(8) 0.0347(3) Uani 0.777(4) 1 d D U P G 1
F1_3 F 0.76957(14) 0.44221(17) 0.93117(10) 0.0490(6) Uani 0.777(4) 1 d D U P G
1
F2_3 F 0.7159(5) 0.3719(3) 0.86508(19) 0.0454(6) Uani 0.777(4) 1 d D U P G 1
F3_3 F 0.68842(18) 0.50605(13) 0.77605(10) 0.0487(5) Uani 0.777(4) 1 d D U P G
1
F4_3 F 0.74046(13) 0.57696(12) 0.84224(11) 0.0472(6) Uani 0.777(4) 1 d D U P G
1
F5_3 F 0.60804(19) 0.5023(3) 0.87785(16) 0.0400(6) Uani 0.777(4) 1 d D U P G 1
F6_3 F 0.8498(2) 0.4480(2) 0.82849(17) 0.0500(7) Uani 0.777(4) 1 d D U P G 1
P1_4 P 0.7498(5) 0.4504(5) 0.8701(3) 0.0467(12) Uani 0.223(4) 1 d D U P G 2
F1_4 F 0.7764(6) 0.3833(7) 0.9459(3) 0.070(2) Uani 0.223(4) 1 d D U P G 2
F2_4 F 0.6314(8) 0.4859(11) 0.8942(6) 0.055(3) Uani 0.223(4) 1 d D U P G 2
F3_4 F 0.7258(8) 0.5250(7) 0.7915(4) 0.087(3) Uani 0.223(4) 1 d D U P G 2
F4_4 F 0.8675(8) 0.4143(8) 0.8457(5) 0.053(3) Uani 0.223(4) 1 d D U P G 2
F5_4 F 0.7887(7) 0.5275(6) 0.8900(5) 0.072(3) Uani 0.223(4) 1 d D U P G 2
F6_4 F 0.7081(18) 0.3781(10) 0.8488(8) 0.068(4) Uani 0.223(4) 1 d D U P G 2
P1_5 P 0.0301(13) 0.8688(10) 0.3454(7) 0.067(4) Uani 0.064(2) 1 d D U P H 3
F1_5 F -0.0748(17) 0.9452(12) 0.3516(12) 0.075(6) Uani 0.064(2) 1 d D U P H 3
F2_5 F 0.086(2) 0.9492(15) 0.3018(18) 0.068(6) Uani 0.064(2) 1 d D U P H 3
F3_5 F 0.1267(17) 0.7892(14) 0.3371(12) 0.077(6) Uani 0.064(2) 1 d D U P H 3
F4_5 F -0.029(2) 0.7884(14) 0.3935(16) 0.089(6) Uani 0.064(2) 1 d D U P H 3
F5_5 F 0.074(2) 0.8596(17) 0.4174(10) 0.092(6) Uani 0.064(2) 1 d D U P H 3
F6_5 F -0.022(2) 0.8750(18) 0.2739(10) 0.072(6) Uani 0.064(2) 1 d D U P H 3

loop_
_atom_site_aniso_label
_atom_site_aniso_U_11
_atom_site_aniso_U_22
_atom_site_aniso_U_33
_atom_site_aniso_U_23
_atom_site_aniso_U_13
_atom_site_aniso_U_12
C1 0.0439(10) 0.0398(11) 0.0249(8) -0.0074(8) -0.0100(7) -0.0078(9)
Fe1 0.02168(12) 0.02622(15) 0.01730(12) -0.00570(9) -0.00144(8) -0.00569(10)
F1 0.0566(7) 0.0524(8) 0.0561(7) -0.0211(6) -0.0286(6) -0.0083(6)
N2 0.0254(6) 0.0243(7) 0.0190(6) -0.0045(5) -0.0003(5) -0.0056(6)
N3 0.0260(7) 0.0295(8) 0.0233(6) -0.0052(6) 0.0030(5) -0.0067(6)
F2 0.0616(8) 0.0635(9) 0.0315(6) 0.0093(6) -0.0189(5) -0.0133(7)
F3 0.0452(7) 0.0635(9) 0.0396(6) -0.0196(6) -0.0185(5) 0.0098(6)
C2 0.0294(8) 0.0267(9) 0.0237(8) -0.0066(6) -0.0062(6) -0.0074(7)
C12 0.0284(8) 0.0405(11) 0.0248(8) -0.0020(7) -0.0020(6) -0.0090(8)
C13 0.0290(8) 0.0473(12) 0.0229(8) -0.0052(7) -0.0060(6) -0.0062(8)
C14 0.0237(8) 0.0411(11) 0.0284(8) -0.0105(7) -0.0031(6) -0.0047(7)
C15 0.0193(7) 0.0358(10) 0.0263(8) -0.0092(7) 0.0003(6) -0.0037(7)
C16 0.0253(8) 0.0383(11) 0.0286(8) -0.0088(7) -0.0008(6) -0.0065(7)
C17 0.0345(9) 0.0416(12) 0.0377(10) -0.0127(8) 0.0036(7) -0.0137(8)
C18 0.0343(9) 0.0526(13) 0.0419(10) -0.0209(9) -0.0022(8) -0.0140(9)
C19 0.0310(9) 0.0538(13) 0.0320(9) -0.0148(9) -0.0045(7) -0.0106(9)
C20 0.0226(7) 0.0331(10) 0.0218(7) 0.0001(7) -0.0020(6) -0.0054(7)
C21 0.0228(7) 0.0312(10) 0.0233(8) -0.0011(7) 0.0005(6) -0.0047(7)
C22 0.0274(8) 0.0272(9) 0.0236(8) -0.0005(6) -0.0021(6) -0.0029(7)
C23 0.0333(9) 0.0405(11) 0.0281(9) -0.0022(7) -0.0033(7) -0.0154(8)
C24 0.0355(9) 0.0556(13) 0.0249(8) -0.0012(8) -0.0002(7) -0.0230(9)
C25 0.0332(9) 0.0542(13) 0.0201(8) -0.0041(8) 0.0005(6) -0.0179(9)
C26 0.0380(9) 0.0275(10) 0.0261(8) -0.0043(7) 0.0016(7) -0.0074(8)
C27 0.0390(9) 0.0332(10) 0.0242(8) -0.0050(7) -0.0019(7) -0.0065(8)
C28 0.0455(11) 0.0351(12) 0.0362(10) -0.0065(8) 0.0065(8) -0.0006(9)
C3 0.0362(9) 0.0283(10) 0.0234(8) -0.0054(7) -0.0083(7) -0.0086(7)
C29 0.0625(13) 0.0378(12) 0.0351(10) -0.0123(8) 0.0032(9) -0.0188(10)
C30 0.0562(12) 0.0794(16) 0.0287(9) -0.0026(9) 0.0047(8) -0.0449(12)
C34 0.0415(10) 0.0613(13) 0.0221(8) -0.0072(8) 0.0013(7) -0.0130(9)
F1A 0.0715(19) 0.085(2) 0.0265(10) -0.0109(10) 0.0157(11) -0.0103(15)
F2A 0.0676(18) 0.116(3) 0.0333(10) 0.0140(12) -0.0077(11) -0.0564(19)
F3A 0.0509(13) 0.0563(14) 0.0383(12) 0.0028(9) 0.0086(9) -0.0009(10)
F4A 0.126(10) 0.059(4) 0.025(3) -0.003(3) 0.006(4) -0.047(5)
F5A 0.058(3) 0.080(7) 0.056(5) 0.026(4) -0.016(3) -0.023(3)
F6A 0.064(5) 0.048(4) 0.050(5) -0.008(4) 0.031(4) -0.008(4)
C35 0.0272(8) 0.0377(10) 0.0214(8) -0.0058(7) 0.0001(6) -0.0063(7)
C36 0.0297(8) 0.0485(12) 0.0210(8) -0.0068(7) -0.0004(6) -0.0061(8)
C37 0.0378(10) 0.0597(14) 0.0205(8) -0.0130(8) -0.0049(7) -0.0091(9)
C38 0.0372(9) 0.0476(12) 0.0270(9) -0.0137(8) -0.0049(7) -0.0102(9)
C39 0.0246(8) 0.0367(10) 0.0236(8) -0.0105(7) -0.0027(6) -0.0044(7)
C40 0.0207(7) 0.0305(9) 0.0219(7) -0.0087(6) -0.0027(6) -0.0033(6)
C41 0.0273(8) 0.0294(10) 0.0284(8) -0.0107(7) -0.0010(6) -0.0090(7)
C42 0.0613(13) 0.0402(12) 0.0467(11) -0.0136(9) -0.0012(10) -0.0293(11)
C43 0.0320(8) 0.0233(9) 0.0268(8) -0.0056(6) 0.0004(6) -0.0104(7)
C44 0.0354(9) 0.0230(9) 0.0271(8) -0.0049(7) 0.0001(7) -0.0093(7)
C45 0.0378(9) 0.0287(10) 0.0270(8) -0.0035(7) -0.0016(7) -0.0077(8)
C46 0.0419(10) 0.0355(11) 0.0253(8) -0.0041(7) 0.0028(7) -0.0147(8)
C47 0.0368(9) 0.0340(11) 0.0302(9) -0.0077(7) 0.0053(7) -0.0155(8)
C48 0.0319(8) 0.0269(9) 0.0315(8) -0.0072(7) 0.0032(7) -0.0132(7)
C49 0.0321(9) 0.0347(11) 0.0345(9) -0.0063(8) 0.0005(7) -0.0127(8)
C50 0.0329(9) 0.0442(12) 0.0468(11) -0.0098(9) 0.0061(8) -0.0112(9)
C51 0.0392(10) 0.0526(14) 0.0450(11) -0.0148(10) 0.0162(9) -0.0139(10)
C52 0.0450(11) 0.0480(13) 0.0342(10) -0.0104(9) 0.0115(8) -0.0166(10)
C53 0.0363(9) 0.0218(9) 0.0278(8) -0.0042(7) -0.0005(7) -0.0020(7)
C54 0.0377(9) 0.0281(10) 0.0262(8) -0.0062(7) 0.0006(7) -0.0007(8)
C55 0.0373(10) 0.0299(10) 0.0303(9) -0.0034(7) -0.0003(7) 0.0022(8)
C56 0.0447(11) 0.0410(12) 0.0335(10) -0.0125(8) 0.0037(8) 0.0052(9)
C57 0.0539(12) 0.0353(12) 0.0309(9) -0.0116(8) -0.0019(8) 0.0021(9)
C58 0.0433(10) 0.0300(10) 0.0307(9) -0.0081(7) -0.0041(7) -0.0026(8)
C59 0.0365(10) 0.0380(12) 0.0327(9) -0.0082(8) -0.0008(7) 0.0056(8)
C60A 0.0347(13) 0.0396(16) 0.0525(16) -0.0115(12) -0.0038(11) -0.0062(11)
C61A 0.0343(12) 0.0436(16) 0.0332(12) -0.0052(11) -0.0053(9) -0.0038(11)
C62A 0.0314(12) 0.0482(17) 0.0421(15) -0.0142(12) -0.0020(10) 0.0016(11)
C60B 0.036(5) 0.063(7) 0.043(5) -0.023(5) -0.015(4) 0.005(4)
C61B 0.041(5) 0.052(7) 0.078(8) -0.035(6) -0.026(5) 0.011(5)
C62B 0.046(6) 0.095(10) 0.038(5) -0.006(6) -0.004(4) -0.024(6)
C63 0.0616(13) 0.0645(16) 0.0378(11) -0.0280(10) -0.0056(9) 0.0061(11)
C67 0.0280(8) 0.0314(10) 0.0256(8) -0.0065(7) -0.0002(6) -0.0061(7)
C68 0.0428(10) 0.0381(12) 0.0467(11) -0.0131(9) -0.0008(8) -0.0163(9)
C69 0.0282(9) 0.0378(11) 0.0237(8) -0.0083(7) -0.0011(6) -0.0066(7)
C70 0.0272(9) 0.0618(14) 0.0362(10) -0.0159(9) 0.0018(7) 0.0006(9)
C71 0.0548(14) 0.0463(15) 0.0729(17) -0.0105(13) -0.0088(12) 0.0030(12)
C72 0.0596(15) 0.0495(16) 0.084(2) 0.0004(14) -0.0175(14) -0.0073(12)
N1 0.0276(7) 0.0248(8) 0.0207(6) -0.0061(5) -0.0026(5) -0.0084(6)
C31A 0.047(2) 0.075(4) 0.037(2) -0.007(2) 0.0085(18) -0.038(2)
C32A 0.073(3) 0.077(4) 0.0302(18) -0.0077(18) 0.0120(17) -0.050(3)
C33A 0.068(3) 0.058(2) 0.044(2) 0.0000(18) 0.0108(19) -0.030(2)
C31B 0.048(3) 0.092(4) 0.053(3) -0.003(3) 0.019(2) -0.034(2)
C32B 0.065(3) 0.059(3) 0.030(2) 0.004(2) 0.0013(19) -0.038(3)
C33B 0.113(6) 0.140(8) 0.033(3) -0.009(4) 0.012(4) -0.105(6)
N4 0.0237(7) 0.0299(8) 0.0231(6) -0.0048(6) 0.0026(5) -0.0065(6)
N5 0.0236(6) 0.0310(8) 0.0209(6) -0.0070(5) -0.0019(5) -0.0040(6)
N6 0.0283(7) 0.0303(8) 0.0236(7) -0.0093(6) -0.0034(5) -0.0072(6)
N7 0.0381(8) 0.0356(9) 0.0326(8) -0.0130(7) -0.0045(6) -0.0120(7)
N8 0.0372(8) 0.0323(9) 0.0326(8) -0.0105(6) -0.0028(6) -0.0134(7)
N9 0.0255(7) 0.0319(8) 0.0208(6) -0.0061(6) -0.0006(5) -0.0071(6)
N10 0.0268(7) 0.0298(8) 0.0216(6) -0.0062(6) -0.0023(5) -0.0064(6)
N11 0.0653(15) 0.0572(16) 0.103(2) -0.0047(14) 0.0043(14) 0.0011(12)
C64A 0.098(4) 0.113(4) 0.0333(18) -0.024(2) 0.000(2) -0.036(3)
C65A 0.062(2) 0.092(4) 0.061(3) -0.052(3) 0.0002(18) -0.009(2)
C66A 0.114(4) 0.086(3) 0.068(3) -0.058(3) -0.030(3) 0.031(3)
C64B 0.092(6) 0.085(4) 0.032(3) -0.030(3) -0.007(3) 0.010(4)
C65B 0.087(4) 0.204(12) 0.083(7) -0.106(8) -0.008(3) 0.027(5)
C66B 0.160(9) 0.109(7) 0.074(5) -0.060(5) -0.001(5) -0.049(7)
C4 0.0437(10) 0.0345(10) 0.0206(8) -0.0078(7) -0.0037(7) -0.0115(8)
C5 0.0357(9) 0.0327(10) 0.0228(8) -0.0085(7) -0.0003(6) -0.0088(8)
C6 0.0278(8) 0.0256(9) 0.0207(7) -0.0067(6) -0.0012(6) -0.0082(7)
C7 0.0251(7) 0.0258(9) 0.0186(7) -0.0053(6) 0.0010(6) -0.0085(6)
C8 0.0220(8) 0.0425(12) 0.0347(9) -0.0076(8) 0.0042(7) -0.0024(8)
C9 0.0231(7) 0.0276(9) 0.0217(7) -0.0051(6) 0.0020(6) -0.0072(7)
C10 0.0191(7) 0.0355(10) 0.0231(8) -0.0055(7) -0.0013(6) -0.0045(7)
C11 0.0205(7) 0.0370(10) 0.0242(8) -0.0053(7) -0.0001(6) -0.0053(7)
P1_1 0.0560(6) 0.0311(6) 0.0319(5) -0.0008(4) -0.0078(4) -0.0040(5)
F1_1 0.0726(14) 0.0446(14) 0.0470(13) 0.0058(11) -0.0028(11) -0.0205(13)
F2_1 0.112(2) 0.0529(16) 0.0386(11) -0.0122(10) -0.0018(12) -0.0082(15)
F3_1 0.0789(16) 0.0384(13) 0.0418(16) -0.0010(11) -0.0165(11) -0.0188(11)
F4_1 0.0710(14) 0.0435(12) 0.0368(10) -0.0101(9) -0.0021(9) -0.0170(11)
F5_1 0.0607(13) 0.0436(16) 0.0571(14) -0.0031(11) -0.0059(11) 0.0050(10)
F6_1 0.0669(13) 0.0418(11) 0.0544(13) 0.0052(9) -0.0201(10) -0.0007(10)
P1_2 0.143(6) 0.038(2) 0.039(2) 0.0112(17) -0.044(3) -0.022(3)
F1_2 0.131(9) 0.057(6) 0.041(4) 0.007(4) -0.046(4) -0.017(6)
F2_2 0.124(9) 0.042(4) 0.037(5) 0.010(3) -0.050(5) -0.015(5)
F3_2 0.188(11) 0.047(5) 0.049(4) 0.002(3) -0.041(5) -0.029(7)
F4_2 0.192(10) 0.045(5) 0.079(6) 0.021(4) -0.037(7) -0.045(6)
F5_2 0.137(7) 0.041(6) 0.066(7) 0.020(4) -0.049(5) -0.024(5)
F6_2 0.157(7) 0.065(6) 0.063(6) 0.005(4) -0.052(5) -0.001(5)
P1_3 0.0283(6) 0.0413(6) 0.0406(6) -0.0205(5) 0.0021(4) -0.0099(5)
F1_3 0.0382(8) 0.0702(15) 0.0446(10) -0.0332(10) -0.0087(7) 0.0005(10)
F2_3 0.0509(15) 0.0438(11) 0.0461(12) -0.0193(9) -0.0072(10) -0.0103(9)
F3_3 0.0572(12) 0.0471(11) 0.0436(9) -0.0181(7) -0.0036(8) -0.0094(8)
F4_3 0.0334(8) 0.0513(11) 0.0720(14) -0.0363(10) 0.0187(8) -0.0205(7)
F5_3 0.0259(10) 0.0433(14) 0.0510(13) -0.0146(10) 0.0014(9) -0.0100(9)
F6_3 0.0342(11) 0.0572(19) 0.0650(18) -0.0330(14) 0.0118(11) -0.0071(10)
P1_4 0.035(2) 0.064(3) 0.049(2) -0.032(2) -0.0016(15) -0.0060(19)
F1_4 0.049(4) 0.093(6) 0.058(3) -0.013(3) 0.006(2) -0.012(4)
F2_4 0.038(4) 0.064(6) 0.072(7) -0.038(5) 0.005(3) -0.009(3)
F3_4 0.071(5) 0.107(6) 0.057(4) -0.007(3) -0.007(3) 0.005(4)
F4_4 0.040(3) 0.076(7) 0.043(4) -0.027(4) 0.001(3) -0.001(3)
F5_4 0.070(5) 0.102(5) 0.079(5) -0.061(5) 0.046(4) -0.055(4)
F6_4 0.043(5) 0.089(6) 0.100(9) -0.068(6) -0.003(6) -0.010(5)
P1_5 0.085(8) 0.041(7) 0.046(5) 0.000(5) 0.022(5) 0.013(5)
F1_5 0.089(10) 0.038(8) 0.069(10) -0.001(7) 0.027(7) 0.008(7)
F2_5 0.075(11) 0.044(9) 0.049(9) 0.009(7) 0.010(7) 0.014(8)
F3_5 0.089(10) 0.040(9) 0.070(11) -0.001(7) 0.023(7) 0.011(7)
F4_5 0.111(12) 0.057(9) 0.063(10) 0.009(7) 0.022(8) -0.004(8)
F5_5 0.132(13) 0.061(12) 0.055(7) -0.002(6) 0.006(7) 0.003(9)
F6_5 0.089(11) 0.047(11) 0.052(7) -0.002(7) 0.016(7) 0.010(9)

_geom_special_details            
;
 All esds (except the esd in the dihedral angle between two l.s. planes)
 are estimated using the full covariance matrix.  The cell esds are taken
 into account individually in the estimation of esds in distances, angles
 and torsion angles; correlations between esds in cell parameters are only
 used when they are defined by crystal symmetry.  An approximate (isotropic)
 treatment of cell esds is used for estimating esds involving l.s. planes.
;

loop_
_geom_bond_atom_site_label_1
_geom_bond_atom_site_label_2
_geom_bond_distance
_geom_bond_site_symmetry_2
_geom_bond_publ_flag
C1 F3 1.326(2) . ?
C1 F1 1.334(2) . ?
C1 F2 1.344(2) . ?
C1 C3 1.492(2) . ?
Fe1 C40 1.9108(17) . ?
Fe1 C7 1.9210(16) . ?
Fe1 N9 1.9663(14) . ?
Fe1 N10 1.9683(14) . ?
Fe1 N5 1.9906(13) . ?
Fe1 N1 2.0010(13) . ?
N2 N3 1.3394(18) . ?
N2 C7 1.3692(19) . ?
N2 C6 1.4026(19) . ?
N3 N4 1.3216(18) . ?
C2 N1 1.342(2) . ?
C2 C3 1.392(2) . ?
C12 C13 1.361(2) . ?
C12 C11 1.425(2) . ?
C13 C14 1.415(2) . ?
C14 C19 1.417(2) . ?
C14 C15 1.423(2) . ?
C15 C16 1.416(2) . ?
C15 C10 1.428(2) . ?
C16 C17 1.369(2) . ?
C17 C18 1.417(3) . ?
C18 C19 1.354(3) . ?
C20 C21 1.390(2) . ?
C20 C25 1.409(2) . ?
C20 C11 1.494(2) . ?
C21 C22 1.389(2) . ?
C22 C23 1.392(2) . ?
C22 C26 1.536(2) . ?
C23 C24 1.393(3) . ?
C24 C25 1.389(3) . ?
C24 C30 1.539(2) . ?
C26 C28 1.534(2) . ?
C26 C29 1.537(2) . ?
C26 C27 1.540(2) . ?
C3 C4 1.383(2) . ?
C30 C32B 1.425(5) . ?
C30 C31A 1.466(5) . ?
C30 C33B 1.467(6) . ?
C30 C32A 1.473(4) . ?
C30 C33A 1.677(5) . ?
C30 C31B 1.712(6) . ?
C34 F6A 1.222(8) . ?
C34 F3A 1.295(3) . ?
C34 F2A 1.338(3) . ?
C34 F4A 1.345(7) . ?
C34 F1A 1.360(3) . ?
C34 F5A 1.387(8) . ?
C34 C36 1.499(3) . ?
C35 N5 1.350(2) . ?
C35 C36 1.385(2) . ?
C36 C37 1.388(3) . ?
C37 C38 1.385(3) . ?
C38 C39 1.379(2) . ?
C39 N5 1.349(2) . ?
C39 N6 1.400(2) . ?
C40 N6 1.3784(19) . ?
C40 C41 1.392(2) . ?
C41 N8 1.374(2) . ?
C41 C43 1.483(2) . ?
C42 N8 1.469(2) . ?
C43 C44 1.392(2) . ?
C43 C48 1.431(2) . ?
C44 C45 1.430(2) . ?
C44 C53 1.494(2) . ?
C45 C46 1.361(2) . ?
C46 C47 1.408(3) . ?
C47 C52 1.417(3) . ?
C47 C48 1.427(2) . ?
C48 C49 1.418(2) . ?
C49 C50 1.366(3) . ?
C50 C51 1.408(3) . ?
C51 C52 1.365(3) . ?
C53 C54 1.397(2) . ?
C53 C58 1.398(2) . ?
C54 C55 1.395(2) . ?
C55 C56 1.399(3) . ?
C55 C59 1.539(3) . ?
C56 C57 1.401(3) . ?
C57 C58 1.387(3) . ?
C57 C63 1.541(3) . ?
C59 C61B 1.435(10) . ?
C59 C60A 1.474(3) . ?
C59 C62A 1.531(3) . ?
C59 C61A 1.549(3) . ?
C59 C60B 1.683(9) . ?
C59 C62B 1.714(11) . ?
C63 C66B 1.496(7) . ?
C63 C64B 1.507(6) . ?
C63 C66A 1.508(5) . ?
C63 C64A 1.542(5) . ?
C63 C65B 1.545(7) . ?
C63 C65A 1.558(4) . ?
C67 N9 1.142(2) . ?
C67 C68 1.456(2) . ?
C69 N10 1.136(2) . ?
C69 C70 1.461(2) . ?
C71 N11 1.135(3) . ?
C71 C72 1.437(4) . ?
N1 C6 1.354(2) . ?
N4 C9 1.3709(19) . ?
N4 C8 1.464(2) . ?
N6 N7 1.3363(19) . ?
N7 N8 1.319(2) . ?
C4 C5 1.379(2) . ?
C5 C6 1.374(2) . ?
C7 C9 1.387(2) . ?
C9 C10 1.487(2) . ?
C10 C11 1.384(2) . ?
P1_1 F5_1 1.588(2) . ?
P1_1 F6_1 1.593(2) . ?
P1_1 F4_1 1.594(2) . ?
P1_1 F1_1 1.600(2) . ?
P1_1 F3_1 1.603(2) . ?
P1_1 F2_1 1.604(2) . ?
P1_2 F3_2 1.585(9) . ?
P1_2 F6_2 1.585(10) . ?
P1_2 F1_2 1.601(9) . ?
P1_2 F2_2 1.609(9) . ?
P1_2 F4_2 1.622(9) . ?
P1_2 F5_2 1.635(10) . ?
P1_3 F1_3 1.5944(19) . ?
P1_3 F3_3 1.595(2) . ?
P1_3 F2_3 1.601(3) . ?
P1_3 F6_3 1.601(2) . ?
P1_3 F5_3 1.602(2) . ?
P1_3 F4_3 1.609(2) . ?
P1_4 F6_4 1.568(11) . ?
P1_4 F1_4 1.575(7) . ?
P1_4 F4_4 1.591(9) . ?
P1_4 F2_4 1.595(9) . ?
P1_4 F5_4 1.604(8) . ?
P1_4 F3_4 1.653(8) . ?
P1_5 F5_5 1.577(13) . ?
P1_5 F2_5 1.582(13) . ?
P1_5 F3_5 1.590(12) . ?
P1_5 F1_5 1.614(12) . ?
P1_5 F6_5 1.629(13) . ?
P1_5 F4_5 1.631(13) . ?

loop_
_geom_angle_atom_site_label_1
_geom_angle_atom_site_label_2
_geom_angle_atom_site_label_3
_geom_angle
_geom_angle_site_symmetry_1
_geom_angle_site_symmetry_3
_geom_angle_publ_flag
F3 C1 F1 107.69(16) . . ?
F3 C1 F2 106.58(16) . . ?
F1 C1 F2 105.69(15) . . ?
F3 C1 C3 113.76(15) . . ?
F1 C1 C3 111.26(16) . . ?
F2 C1 C3 111.41(16) . . ?
C40 Fe1 C7 89.23(7) . . ?
C40 Fe1 N9 177.96(6) . . ?
C7 Fe1 N9 90.58(6) . . ?
C40 Fe1 N10 92.44(6) . . ?
C7 Fe1 N10 177.27(6) . . ?
N9 Fe1 N10 87.82(6) . . ?
C40 Fe1 N5 81.79(6) . . ?
C7 Fe1 N5 92.59(6) . . ?
N9 Fe1 N5 96.19(6) . . ?
N10 Fe1 N5 89.78(5) . . ?
C40 Fe1 N1 92.52(6) . . ?
C7 Fe1 N1 81.72(6) . . ?
N9 Fe1 N1 89.46(5) . . ?
N10 Fe1 N1 96.06(6) . . ?
N5 Fe1 N1 172.03(5) . . ?
N3 N2 C7 116.91(13) . . ?
N3 N2 C6 122.99(13) . . ?
C7 N2 C6 120.09(14) . . ?
N4 N3 N2 101.09(12) . . ?
N1 C2 C3 121.33(16) . . ?
C13 C12 C11 121.72(17) . . ?
C12 C13 C14 121.14(16) . . ?
C13 C14 C19 122.28(16) . . ?
C13 C14 C15 118.60(16) . . ?
C19 C14 C15 119.12(17) . . ?
C16 C15 C14 118.28(16) . . ?
C16 C15 C10 122.77(15) . . ?
C14 C15 C10 118.95(16) . . ?
C17 C16 C15 121.04(16) . . ?
C16 C17 C18 120.26(18) . . ?
C19 C18 C17 119.99(17) . . ?
C18 C19 C14 121.24(17) . . ?
C21 C20 C25 117.76(16) . . ?
C21 C20 C11 122.32(14) . . ?
C25 C20 C11 119.76(15) . . ?
C22 C21 C20 122.55(15) . . ?
C21 C22 C23 117.95(16) . . ?
C21 C22 C26 119.11(15) . . ?
C23 C22 C26 122.94(16) . . ?
C22 C23 C24 121.69(17) . . ?
C25 C24 C23 118.83(16) . . ?
C25 C24 C30 121.43(17) . . ?
C23 C24 C30 119.68(18) . . ?
C24 C25 C20 121.18(17) . . ?
C28 C26 C22 109.50(15) . . ?
C28 C26 C29 108.83(16) . . ?
C22 C26 C29 112.34(14) . . ?
C28 C26 C27 109.14(14) . . ?
C22 C26 C27 108.85(15) . . ?
C29 C26 C27 108.13(15) . . ?
C4 C3 C2 120.47(16) . . ?
C4 C3 C1 118.53(15) . . ?
C2 C3 C1 120.94(16) . . ?
C32B C30 C33B 120.8(4) . . ?
C31A C30 C32A 115.7(3) . . ?
C32B C30 C24 110.1(2) . . ?
C31A C30 C24 111.6(3) . . ?
C33B C30 C24 113.1(3) . . ?
C32A C30 C24 115.3(2) . . ?
C31A C30 C33A 103.4(3) . . ?
C32A C30 C33A 102.7(3) . . ?
C24 C30 C33A 106.4(2) . . ?
C32B C30 C31B 104.5(3) . . ?
C33B C30 C31B 101.9(4) . . ?
C24 C30 C31B 104.4(2) . . ?
F3A C34 F2A 108.6(2) . . ?
F6A C34 F4A 110.6(7) . . ?
F3A C34 F1A 107.6(3) . . ?
F2A C34 F1A 104.2(2) . . ?
F6A C34 F5A 104.3(7) . . ?
F4A C34 F5A 101.0(6) . . ?
F6A C34 C36 119.0(7) . . ?
F3A C34 C36 114.0(2) . . ?
F2A C34 C36 111.66(17) . . ?
F4A C34 C36 112.8(3) . . ?
F1A C34 C36 110.3(3) . . ?
F5A C34 C36 107.1(5) . . ?
N5 C35 C36 121.73(17) . . ?
C35 C36 C37 120.18(17) . . ?
C35 C36 C34 120.05(17) . . ?
C37 C36 C34 119.77(16) . . ?
C38 C37 C36 119.00(16) . . ?
C39 C38 C37 116.95(17) . . ?
N5 C39 C38 125.50(16) . . ?
N5 C39 N6 110.72(13) . . ?
C38 C39 N6 123.77(16) . . ?
N6 C40 C41 101.11(14) . . ?
N6 C40 Fe1 112.19(11) . . ?
C41 C40 Fe1 146.54(12) . . ?
N8 C41 C40 106.71(14) . . ?
N8 C41 C43 122.38(15) . . ?
C40 C41 C43 130.89(15) . . ?
C44 C43 C48 121.27(15) . . ?
C44 C43 C41 121.82(15) . . ?
C48 C43 C41 116.84(15) . . ?
C43 C44 C45 117.74(16) . . ?
C43 C44 C53 125.31(15) . . ?
C45 C44 C53 116.94(15) . . ?
C46 C45 C44 121.85(17) . . ?
C45 C46 C47 121.29(16) . . ?
C46 C47 C52 122.24(17) . . ?
C46 C47 C48 118.67(17) . . ?
C52 C47 C48 119.08(18) . . ?
C49 C48 C47 118.02(17) . . ?
C49 C48 C43 122.92(16) . . ?
C47 C48 C43 119.03(16) . . ?
C50 C49 C48 121.41(18) . . ?
C49 C50 C51 120.34(19) . . ?
C52 C51 C50 120.03(19) . . ?
C51 C52 C47 121.09(19) . . ?
C54 C53 C58 118.40(17) . . ?
C54 C53 C44 118.85(16) . . ?
C58 C53 C44 122.68(16) . . ?
C55 C54 C53 121.80(17) . . ?
C54 C55 C56 117.80(18) . . ?
C54 C55 C59 120.47(17) . . ?
C56 C55 C59 121.70(17) . . ?
C55 C56 C57 121.94(18) . . ?
C58 C57 C56 118.22(18) . . ?
C58 C57 C63 121.11(19) . . ?
C56 C57 C63 120.67(19) . . ?
C57 C58 C53 121.69(18) . . ?
C60A C59 C62A 111.4(2) . . ?
C61B C59 C55 118.5(4) . . ?
C60A C59 C55 109.98(17) . . ?
C62A C59 C55 109.99(18) . . ?
C60A C59 C61A 111.4(2) . . ?
C62A C59 C61A 107.03(18) . . ?
C55 C59 C61A 106.92(16) . . ?
C61B C59 C60B 104.7(6) . . ?
C55 C59 C60B 117.7(3) . . ?
C61B C59 C62B 105.3(7) . . ?
C55 C59 C62B 114.4(4) . . ?
C60B C59 C62B 92.6(6) . . ?
C66B C63 C64B 114.4(5) . . ?
C66B C63 C57 106.3(3) . . ?
C64B C63 C57 106.1(3) . . ?
C66A C63 C57 111.9(2) . . ?
C66A C63 C64A 108.5(3) . . ?
C57 C63 C64A 108.4(2) . . ?
C66B C63 C65B 111.6(5) . . ?
C64B C63 C65B 108.6(5) . . ?
C57 C63 C65B 109.6(4) . . ?
C66A C63 C65A 107.6(3) . . ?
C57 C63 C65A 114.4(2) . . ?
C64A C63 C65A 105.8(3) . . ?
N9 C67 C68 178.53(19) . . ?
N10 C69 C70 178.5(2) . . ?
N11 C71 C72 179.6(4) . . ?
C2 N1 C6 116.43(14) . . ?
C2 N1 Fe1 128.26(12) . . ?
C6 N1 Fe1 115.30(10) . . ?
N3 N4 C9 113.76(13) . . ?
N3 N4 C8 118.55(14) . . ?
C9 N4 C8 127.69(14) . . ?
C39 N5 C35 116.63(14) . . ?
C39 N5 Fe1 115.52(11) . . ?
C35 N5 Fe1 127.85(12) . . ?
N7 N6 C40 116.87(14) . . ?
N7 N6 C39 123.70(13) . . ?
C40 N6 C39 119.42(14) . . ?
N8 N7 N6 101.31(13) . . ?
N7 N8 C41 113.95(14) . . ?
N7 N8 C42 118.16(14) . . ?
C41 N8 C42 127.89(15) . . ?
C67 N9 Fe1 169.25(13) . . ?
C69 N10 Fe1 170.84(14) . . ?
C5 C4 C3 119.10(15) . . ?
C6 C5 C4 116.64(17) . . ?
N1 C6 C5 126.02(15) . . ?
N1 C6 N2 110.57(13) . . ?
C5 C6 N2 123.39(15) . . ?
N2 C7 C9 101.37(13) . . ?
N2 C7 Fe1 112.17(11) . . ?
C9 C7 Fe1 146.43(12) . . ?
N4 C9 C7 106.82(13) . . ?
N4 C9 C10 120.50(14) . . ?
C7 C9 C10 132.67(15) . . ?
C11 C10 C15 121.54(15) . . ?
C11 C10 C9 121.99(15) . . ?
C15 C10 C9 116.46(14) . . ?
C10 C11 C12 118.01(16) . . ?
C10 C11 C20 124.33(15) . . ?
C12 C11 C20 117.64(15) . . ?
F5_1 P1_1 F6_1 177.97(18) . . ?
F5_1 P1_1 F4_1 91.02(16) . . ?
F6_1 P1_1 F4_1 90.44(15) . . ?
F5_1 P1_1 F1_1 91.21(16) . . ?
F6_1 P1_1 F1_1 90.18(13) . . ?
F4_1 P1_1 F1_1 90.19(14) . . ?
F5_1 P1_1 F3_1 89.51(18) . . ?
F6_1 P1_1 F3_1 89.09(16) . . ?
F4_1 P1_1 F3_1 89.96(14) . . ?
F1_1 P1_1 F3_1 179.26(18) . . ?
F5_1 P1_1 F2_1 89.15(17) . . ?
F6_1 P1_1 F2_1 89.38(15) . . ?
F4_1 P1_1 F2_1 179.46(17) . . ?
F1_1 P1_1 F2_1 90.32(17) . . ?
F3_1 P1_1 F2_1 89.53(17) . . ?
F3_2 P1_2 F6_2 93.4(7) . . ?
F3_2 P1_2 F1_2 177.4(8) . . ?
F6_2 P1_2 F1_2 88.1(6) . . ?
F3_2 P1_2 F2_2 90.5(7) . . ?
F6_2 P1_2 F2_2 92.8(8) . . ?
F1_2 P1_2 F2_2 91.5(7) . . ?
F3_2 P1_2 F4_2 89.3(6) . . ?
F6_2 P1_2 F4_2 89.9(7) . . ?
F1_2 P1_2 F4_2 88.7(7) . . ?
F2_2 P1_2 F4_2 177.3(9) . . ?
F3_2 P1_2 F5_2 88.1(7) . . ?
F6_2 P1_2 F5_2 177.9(8) . . ?
F1_2 P1_2 F5_2 90.3(7) . . ?
F2_2 P1_2 F5_2 88.7(8) . . ?
F4_2 P1_2 F5_2 88.6(8) . . ?
F1_3 P1_3 F3_3 179.85(15) . . ?
F1_3 P1_3 F2_3 89.96(15) . . ?
F3_3 P1_3 F2_3 90.19(16) . . ?
F1_3 P1_3 F6_3 90.06(14) . . ?
F3_3 P1_3 F6_3 89.95(15) . . ?
F2_3 P1_3 F6_3 90.3(3) . . ?
F1_3 P1_3 F5_3 90.47(14) . . ?
F3_3 P1_3 F5_3 89.52(14) . . ?
F2_3 P1_3 F5_3 90.8(3) . . ?
F6_3 P1_3 F5_3 178.79(19) . . ?
F1_3 P1_3 F4_3 90.19(13) . . ?
F3_3 P1_3 F4_3 89.65(11) . . ?
F2_3 P1_3 F4_3 179.3(3) . . ?
F6_3 P1_3 F4_3 90.46(15) . . ?
F5_3 P1_3 F4_3 88.44(17) . . ?
F6_4 P1_4 F1_4 93.1(7) . . ?
F6_4 P1_4 F4_4 90.7(11) . . ?
F1_4 P1_4 F4_4 90.8(5) . . ?
F6_4 P1_4 F2_4 88.7(11) . . ?
F1_4 P1_4 F2_4 89.3(6) . . ?
F4_4 P1_4 F2_4 179.4(9) . . ?
F6_4 P1_4 F5_4 177.6(9) . . ?
F1_4 P1_4 F5_4 88.8(5) . . ?
F4_4 P1_4 F5_4 90.7(6) . . ?
F2_4 P1_4 F5_4 89.9(7) . . ?
F6_4 P1_4 F3_4 90.4(7) . . ?
F1_4 P1_4 F3_4 176.5(6) . . ?
F4_4 P1_4 F3_4 88.6(5) . . ?
F2_4 P1_4 F3_4 91.4(6) . . ?
F5_4 P1_4 F3_4 87.8(6) . . ?
F5_5 P1_5 F2_5 96(2) . . ?
F5_5 P1_5 F3_5 91.5(11) . . ?
F2_5 P1_5 F3_5 94.4(11) . . ?
F5_5 P1_5 F1_5 92.1(11) . . ?
F2_5 P1_5 F1_5 88.9(11) . . ?
F3_5 P1_5 F1_5 174.9(14) . . ?
F5_5 P1_5 F6_5 175.8(18) . . ?
F2_5 P1_5 F6_5 88.2(19) . . ?
F3_5 P1_5 F6_5 90.0(11) . . ?
F1_5 P1_5 F6_5 86.3(11) . . ?
F5_5 P1_5 F4_5 81.9(19) . . ?
F2_5 P1_5 F4_5 176.9(19) . . ?
F3_5 P1_5 F4_5 87.6(11) . . ?
F1_5 P1_5 F4_5 89.3(11) . . ?
F6_5 P1_5 F4_5 94.2(18) . . ?

loop_
_geom_torsion_atom_site_label_1
_geom_torsion_atom_site_label_2
_geom_torsion_atom_site_label_3
_geom_torsion_atom_site_label_4
_geom_torsion
_geom_torsion_site_symmetry_1
_geom_torsion_site_symmetry_2
_geom_torsion_site_symmetry_3
_geom_torsion_site_symmetry_4
_geom_torsion_publ_flag
C7 N2 N3 N4 -0.40(18) . . . . ?
C6 N2 N3 N4 179.08(14) . . . . ?
C11 C12 C13 C14 -1.4(3) . . . . ?
C12 C13 C14 C19 179.55(18) . . . . ?
C12 C13 C14 C15 -0.1(3) . . . . ?
C13 C14 C15 C16 -178.46(16) . . . . ?
C19 C14 C15 C16 1.9(2) . . . . ?
C13 C14 C15 C10 1.7(2) . . . . ?
C19 C14 C15 C10 -177.95(16) . . . . ?
C14 C15 C16 C17 0.5(3) . . . . ?
C10 C15 C16 C17 -179.73(17) . . . . ?
C15 C16 C17 C18 -2.1(3) . . . . ?
C16 C17 C18 C19 1.3(3) . . . . ?
C17 C18 C19 C14 1.1(3) . . . . ?
C13 C14 C19 C18 177.67(18) . . . . ?
C15 C14 C19 C18 -2.7(3) . . . . ?
C25 C20 C21 C22 -1.0(3) . . . . ?
C11 C20 C21 C22 -176.26(16) . . . . ?
C20 C21 C22 C23 2.1(3) . . . . ?
C20 C21 C22 C26 -178.50(16) . . . . ?
C21 C22 C23 C24 -1.2(3) . . . . ?
C26 C22 C23 C24 179.39(17) . . . . ?
C22 C23 C24 C25 -0.7(3) . . . . ?
C22 C23 C24 C30 176.48(18) . . . . ?
C23 C24 C25 C20 1.8(3) . . . . ?
C30 C24 C25 C20 -175.28(19) . . . . ?
C21 C20 C25 C24 -1.0(3) . . . . ?
C11 C20 C25 C24 174.37(17) . . . . ?
C21 C22 C26 C28 -61.8(2) . . . . ?
C23 C22 C26 C28 117.54(19) . . . . ?
C21 C22 C26 C29 177.11(16) . . . . ?
C23 C22 C26 C29 -3.5(2) . . . . ?
C21 C22 C26 C27 57.4(2) . . . . ?
C23 C22 C26 C27 -123.22(18) . . . . ?
N1 C2 C3 C4 0.8(3) . . . . ?
N1 C2 C3 C1 -176.16(15) . . . . ?
F3 C1 C3 C4 167.00(16) . . . . ?
F1 C1 C3 C4 -71.2(2) . . . . ?
F2 C1 C3 C4 46.5(2) . . . . ?
F3 C1 C3 C2 -16.0(2) . . . . ?
F1 C1 C3 C2 105.8(2) . . . . ?
F2 C1 C3 C2 -136.50(18) . . . . ?
C25 C24 C30 C32B 59.7(4) . . . . ?
C23 C24 C30 C32B -117.4(3) . . . . ?
C25 C24 C30 C31A -125.8(3) . . . . ?
C23 C24 C30 C31A 57.1(4) . . . . ?
C25 C24 C30 C33B -161.8(5) . . . . ?
C23 C24 C30 C33B 21.1(5) . . . . ?
C25 C24 C30 C32A 8.9(4) . . . . ?
C23 C24 C30 C32A -168.2(3) . . . . ?
C25 C24 C30 C33A 122.1(3) . . . . ?
C23 C24 C30 C33A -55.1(3) . . . . ?
C25 C24 C30 C31B -51.9(3) . . . . ?
C23 C24 C30 C31B 131.0(3) . . . . ?
N5 C35 C36 C37 0.3(3) . . . . ?
N5 C35 C36 C34 -179.36(17) . . . . ?
F6A C34 C36 C35 116.8(9) . . . . ?
F3A C34 C36 C35 -95.9(3) . . . . ?
F2A C34 C36 C35 27.6(4) . . . . ?
F4A C34 C36 C35 -15.2(10) . . . . ?
F1A C34 C36 C35 143.0(3) . . . . ?
F5A C34 C36 C35 -125.3(9) . . . . ?
F6A C34 C36 C37 -62.8(9) . . . . ?
F3A C34 C36 C37 84.5(3) . . . . ?
F2A C34 C36 C37 -152.0(3) . . . . ?
F4A C34 C36 C37 165.2(10) . . . . ?
F1A C34 C36 C37 -36.7(3) . . . . ?
F5A C34 C36 C37 55.0(9) . . . . ?
C35 C36 C37 C38 -0.3(3) . . . . ?
C34 C36 C37 C38 179.34(18) . . . . ?
C36 C37 C38 C39 -0.4(3) . . . . ?
C37 C38 C39 N5 1.3(3) . . . . ?
C37 C38 C39 N6 -177.42(17) . . . . ?
N6 C40 C41 N8 -2.07(17) . . . . ?
Fe1 C40 C41 N8 172.26(18) . . . . ?
N6 C40 C41 C43 179.48(18) . . . . ?
Fe1 C40 C41 C43 -6.2(4) . . . . ?
N8 C41 C43 C44 98.1(2) . . . . ?
C40 C41 C43 C44 -83.6(2) . . . . ?
N8 C41 C43 C48 -85.1(2) . . . . ?
C40 C41 C43 C48 93.2(2) . . . . ?
C48 C43 C44 C45 2.1(2) . . . . ?
C41 C43 C44 C45 178.72(15) . . . . ?
C48 C43 C44 C53 -176.73(15) . . . . ?
C41 C43 C44 C53 -0.1(3) . . . . ?
C43 C44 C45 C46 -3.4(3) . . . . ?
C53 C44 C45 C46 175.52(16) . . . . ?
C44 C45 C46 C47 1.1(3) . . . . ?
C45 C46 C47 C52 -178.41(18) . . . . ?
C45 C46 C47 C48 2.4(3) . . . . ?
C46 C47 C48 C49 177.99(16) . . . . ?
C52 C47 C48 C49 -1.2(2) . . . . ?
C46 C47 C48 C43 -3.6(2) . . . . ?
C52 C47 C48 C43 177.18(16) . . . . ?
C44 C43 C48 C49 179.67(16) . . . . ?
C41 C43 C48 C49 2.9(2) . . . . ?
C44 C43 C48 C47 1.4(2) . . . . ?
C41 C43 C48 C47 -175.43(15) . . . . ?
C47 C48 C49 C50 0.9(3) . . . . ?
C43 C48 C49 C50 -177.45(17) . . . . ?
C48 C49 C50 C51 0.4(3) . . . . ?
C49 C50 C51 C52 -1.4(3) . . . . ?
C50 C51 C52 C47 1.1(3) . . . . ?
C46 C47 C52 C51 -178.90(19) . . . . ?
C48 C47 C52 C51 0.3(3) . . . . ?
C43 C44 C53 C54 143.46(18) . . . . ?
C45 C44 C53 C54 -35.4(2) . . . . ?
C43 C44 C53 C58 -39.7(3) . . . . ?
C45 C44 C53 C58 141.48(18) . . . . ?
C58 C53 C54 C55 -2.0(3) . . . . ?
C44 C53 C54 C55 174.99(16) . . . . ?
C53 C54 C55 C56 3.9(3) . . . . ?
C53 C54 C55 C59 -174.18(17) . . . . ?
C54 C55 C56 C57 -2.4(3) . . . . ?
C59 C55 C56 C57 175.66(19) . . . . ?
C55 C56 C57 C58 -1.0(3) . . . . ?
C55 C56 C57 C63 179.1(2) . . . . ?
C56 C57 C58 C53 3.1(3) . . . . ?
C63 C57 C58 C53 -177.07(19) . . . . ?
C54 C53 C58 C57 -1.6(3) . . . . ?
C44 C53 C58 C57 -178.47(17) . . . . ?
C54 C55 C59 C61B 113.1(6) . . . . ?
C56 C55 C59 C61B -64.9(6) . . . . ?
C54 C55 C59 C60A -73.8(2) . . . . ?
C56 C55 C59 C60A 108.2(2) . . . . ?
C54 C55 C59 C62A 163.18(19) . . . . ?
C56 C55 C59 C62A -14.8(3) . . . . ?
C54 C55 C59 C61A 47.3(3) . . . . ?
C56 C55 C59 C61A -130.7(2) . . . . ?
C54 C55 C59 C60B -14.6(5) . . . . ?
C56 C55 C59 C60B 167.4(5) . . . . ?
C54 C55 C59 C62B -121.7(5) . . . . ?
C56 C55 C59 C62B 60.3(6) . . . . ?
C58 C57 C63 C66B -56.7(6) . . . . ?
C56 C57 C63 C66B 123.2(5) . . . . ?
C58 C57 C63 C64B 65.5(5) . . . . ?
C56 C57 C63 C64B -114.7(4) . . . . ?
C58 C57 C63 C66A -127.2(4) . . . . ?
C56 C57 C63 C66A 52.7(4) . . . . ?
C58 C57 C63 C64A 113.2(3) . . . . ?
C56 C57 C63 C64A -66.9(3) . . . . ?
C58 C57 C63 C65B -177.4(6) . . . . ?
C56 C57 C63 C65B 2.4(6) . . . . ?
C58 C57 C63 C65A -4.5(4) . . . . ?
C56 C57 C63 C65A 175.4(3) . . . . ?
C3 C2 N1 C6 -0.2(2) . . . . ?
C3 C2 N1 Fe1 -179.56(12) . . . . ?
N2 N3 N4 C9 -1.03(17) . . . . ?
N2 N3 N4 C8 179.53(14) . . . . ?
C38 C39 N5 C35 -1.3(3) . . . . ?
N6 C39 N5 C35 177.54(14) . . . . ?
C38 C39 N5 Fe1 178.40(15) . . . . ?
N6 C39 N5 Fe1 -2.71(18) . . . . ?
C36 C35 N5 C39 0.5(2) . . . . ?
C36 C35 N5 Fe1 -179.22(13) . . . . ?
C41 C40 N6 N7 1.57(19) . . . . ?
Fe1 C40 N6 N7 -175.05(12) . . . . ?
C41 C40 N6 C39 -177.51(15) . . . . ?
Fe1 C40 N6 C39 5.87(19) . . . . ?
N5 C39 N6 N7 178.95(15) . . . . ?
C38 C39 N6 N7 -2.1(3) . . . . ?
N5 C39 N6 C40 -2.0(2) . . . . ?
C38 C39 N6 C40 176.87(16) . . . . ?
C40 N6 N7 N8 -0.33(19) . . . . ?
C39 N6 N7 N8 178.70(15) . . . . ?
N6 N7 N8 C41 -1.2(2) . . . . ?
N6 N7 N8 C42 177.92(16) . . . . ?
C40 C41 N8 N7 2.2(2) . . . . ?
C43 C41 N8 N7 -179.21(16) . . . . ?
C40 C41 N8 C42 -176.79(18) . . . . ?
C43 C41 N8 C42 1.8(3) . . . . ?
C2 C3 C4 C5 -0.9(3) . . . . ?
C1 C3 C4 C5 176.12(16) . . . . ?
C3 C4 C5 C6 0.4(3) . . . . ?
C2 N1 C6 C5 -0.3(2) . . . . ?
Fe1 N1 C6 C5 179.16(14) . . . . ?
C2 N1 C6 N2 178.72(13) . . . . ?
Fe1 N1 C6 N2 -1.84(16) . . . . ?
C4 C5 C6 N1 0.2(3) . . . . ?
C4 C5 C6 N2 -178.72(15) . . . . ?
N3 N2 C6 N1 179.42(14) . . . . ?
C7 N2 C6 N1 -1.1(2) . . . . ?
N3 N2 C6 C5 -1.5(2) . . . . ?
C7 N2 C6 C5 177.91(16) . . . . ?
N3 N2 C7 C9 1.56(18) . . . . ?
C6 N2 C7 C9 -177.93(14) . . . . ?
N3 N2 C7 Fe1 -176.94(11) . . . . ?
C6 N2 C7 Fe1 3.57(18) . . . . ?
N3 N4 C9 C7 2.05(19) . . . . ?
C8 N4 C9 C7 -178.58(16) . . . . ?
N3 N4 C9 C10 -179.12(15) . . . . ?
C8 N4 C9 C10 0.3(3) . . . . ?
N2 C7 C9 N4 -2.00(17) . . . . ?
Fe1 C7 C9 N4 175.49(17) . . . . ?
N2 C7 C9 C10 179.37(17) . . . . ?
Fe1 C7 C9 C10 -3.1(4) . . . . ?
C16 C15 C10 C11 178.29(16) . . . . ?
C14 C15 C10 C11 -1.9(2) . . . . ?
C16 C15 C10 C9 -1.7(2) . . . . ?
C14 C15 C10 C9 178.07(15) . . . . ?
N4 C9 C10 C11 97.75(19) . . . . ?
C7 C9 C10 C11 -83.8(3) . . . . ?
N4 C9 C10 C15 -82.2(2) . . . . ?
C7 C9 C10 C15 96.3(2) . . . . ?
C15 C10 C11 C12 0.4(2) . . . . ?
C9 C10 C11 C12 -179.54(16) . . . . ?
C15 C10 C11 C20 178.89(16) . . . . ?
C9 C10 C11 C20 -1.1(3) . . . . ?
C13 C12 C11 C10 1.2(3) . . . . ?
C13 C12 C11 C20 -177.31(16) . . . . ?
C21 C20 C11 C10 -40.4(3) . . . . ?
C25 C20 C11 C10 144.46(18) . . . . ?
C21 C20 C11 C12 138.10(17) . . . . ?
C25 C20 C11 C12 -37.1(2) . . . . ?

_refine_diff_density_max         0.290
_refine_diff_density_min         -0.326
_refine_diff_density_rms         0.039

_shelx_res_file                  
;
TITL 2_a.res in P-1
    2_a_sq.res
    created by SHELXL-2019/1 at 11:51:19 on 14-May-2024
REM Old TITL 2 in P-1
REM SHELXT solution in P-1: R1 0.174, Rweak 0.017, Alpha 0.074
REM <I/s>   0.000 for    0 systematic absences,  Orientation as input
REM Formula found by SHELXT:  C74 N12 F18 P2 Fe
CELL  1.54186  12.8662  15.8429  20.5929   70.328   85.434   76.254
ZERR   2.000   0.0001   0.0002   0.0002    0.001    0.001    0.001
LATT  1
SFAC  C  H  N  F  P  FE
UNIT 144 150 22 35.9995 4 2

REM Restraints for Fragment pf6, Hexafluorophosphate, PF6 from: Gaussian
REM 03 B3LYP/6-311+G(d,p) Opt. Please cite
REM https://doi.org/10.1107/S1600576718004508
SADI_PF6 P1 F1 P1 F2 P1 F3 P1 F4 P1 F5 P1 F6
SADI_PF6 0.04 F1 F2 F1 F4 F1 F5 F1 F6 F3 F2 F3 F4 F3 F5 F3 F6
SADI_PF6 0.05 F1 F3 F2 F4 F6 F5
SIMU_PF6 0.02 P1 > F6
RIGU_PF6 0.002 P1 > F6
SIMU 0.04 0.08 1
L.S. 10 0   33
LIST 4
BOND
TEMP -173.15
CONF
OMIT 0   0   1
OMIT -12   8  10
SIZE 0.164 0.072 0.034
ACTA
SUMP 1.000 0.0000001 1.0 4 1.0 8 1.0 9
FMAP 2
SADI C30 C31A C30 C32A C30 C33A C30 C31B C30 C32B C30 C33B =
     C63 C64A C63 C65A C63 C66A C63 C64B C63 C65B C63 C66B
SADI 0.02 C31A C32A C32A C33A C33A C31A C31B C32B C32B C33B C33B C31B =
          C64A C65A C65A C66A C66A C64A C64B C65B C65B C66B C66B C64B
RIGU 0.002 C30 C31A C32A C33A C31B C32B C33B
RIGU 0.002 C63 C64A C65A C66A C64B C65B C66B
PLAN 20
ABIN
WGHT    0.052300
EXTI    0.000314
FVAR       0.34058   0.53958   0.62951   0.75282   0.77709   0.78078   0.77527
FVAR       0.18317   0.06398
C1    1    0.545066    0.321372    1.030405    11.00000    0.04389    0.03977 =
         0.02494   -0.00738   -0.01004   -0.00777
FE1   6    0.369444    0.443853    0.769483    11.00000    0.02168    0.02622 =
         0.01730   -0.00570   -0.00144   -0.00569
F1    4    0.580391    0.383563    1.047712    11.00000    0.05659    0.05235 =
         0.05613   -0.02113   -0.02862   -0.00826
N2    3    0.203423    0.499614    0.849071    11.00000    0.02539    0.02433 =
         0.01903   -0.00452   -0.00030   -0.00561
N3    3    0.103707    0.538065    0.863437    11.00000    0.02600    0.02948 =
         0.02326   -0.00519    0.00299   -0.00669
F2    4    0.520505    0.261596    1.090127    11.00000    0.06163    0.06345 =
         0.03149    0.00933   -0.01893   -0.01330
F3    4    0.626587    0.275104    1.003579    11.00000    0.04524    0.06355 =
         0.03957   -0.01957   -0.01852    0.00977
C2    1    0.459005    0.376485    0.913837    11.00000    0.02937    0.02675 =
         0.02367   -0.00661   -0.00623   -0.00735
AFIX  43
H2    2    0.525482    0.352200    0.896041    11.00000   -1.20000
AFIX   0
C12   1    0.074424    0.707825    0.562869    11.00000    0.02837    0.04045 =
         0.02484   -0.00205   -0.00202   -0.00902
AFIX  43
H12   2    0.088222    0.763321    0.530991    11.00000   -1.20000
AFIX   0
C13   1    0.018568    0.658990    0.541498    11.00000    0.02903    0.04734 =
         0.02285   -0.00521   -0.00595   -0.00625
AFIX  43
H13   2   -0.007151    0.681737    0.495429    11.00000   -1.20000
AFIX   0
C14   1   -0.001849    0.574947    0.586702    11.00000    0.02371    0.04113 =
         0.02843   -0.01051   -0.00312   -0.00468
C15   1    0.037505    0.541920    0.655479    11.00000    0.01933    0.03583 =
         0.02632   -0.00918    0.00033   -0.00370
C16   1    0.019054    0.456625    0.699928    11.00000    0.02527    0.03828 =
         0.02859   -0.00880   -0.00081   -0.00654
AFIX  43
H16   2    0.044260    0.433693    0.746122    11.00000   -1.20000
AFIX   0
C17   1   -0.034550    0.406674    0.677376    11.00000    0.03453    0.04157 =
         0.03774   -0.01272    0.00365   -0.01367
AFIX  43
H17   2   -0.044121    0.348639    0.707460    11.00000   -1.20000
AFIX   0
C18   1   -0.075801    0.441212    0.609341    11.00000    0.03429    0.05258 =
         0.04189   -0.02091   -0.00218   -0.01401
AFIX  43
H18   2   -0.114234    0.406946    0.594202    11.00000   -1.20000
AFIX   0
C19   1   -0.060422    0.523069    0.565914    11.00000    0.03096    0.05377 =
         0.03204   -0.01482   -0.00447   -0.01061
AFIX  43
H19   2   -0.089436    0.546164    0.520663    11.00000   -1.20000
AFIX   0
C20   1    0.168946    0.738426    0.651070    11.00000    0.02265    0.03308 =
         0.02177    0.00010   -0.00197   -0.00543
C21   1    0.151455    0.754895    0.713641    11.00000    0.02284    0.03117 =
         0.02330   -0.00112    0.00054   -0.00470
AFIX  43
H21   2    0.105297    0.723709    0.746365    11.00000   -1.20000
AFIX   0
C22   1    0.198856    0.815198    0.730192    11.00000    0.02741    0.02717 =
         0.02361   -0.00052   -0.00215   -0.00293
C23   1    0.263444    0.862602    0.680748    11.00000    0.03328    0.04046 =
         0.02814   -0.00215   -0.00326   -0.01543
AFIX  43
H23   2    0.295412    0.905033    0.690797    11.00000   -1.20000
AFIX   0
C24   1    0.282401    0.849407    0.616899    11.00000    0.03553    0.05559 =
         0.02490   -0.00116   -0.00018   -0.02304
C25   1    0.236353    0.786534    0.602870    11.00000    0.03321    0.05417 =
         0.02006   -0.00407    0.00054   -0.01794
AFIX  43
H25   2    0.250544    0.775755    0.560010    11.00000   -1.20000
AFIX   0
C26   1    0.177293    0.827522    0.801284    11.00000    0.03800    0.02748 =
         0.02613   -0.00425    0.00158   -0.00744
C27   1    0.211247    0.733102    0.857495    11.00000    0.03896    0.03321 =
         0.02424   -0.00502   -0.00194   -0.00650
AFIX 137
H27A  2    0.166647    0.692347    0.854359    11.00000   -1.50000
H27B  2    0.202210    0.740808    0.903023    11.00000   -1.50000
H27C  2    0.286487    0.706077    0.850865    11.00000   -1.50000
AFIX   0
C28   1    0.057427    0.866056    0.808692    11.00000    0.04546    0.03515 =
         0.03616   -0.00653    0.00645   -0.00057
AFIX 137
H28A  2    0.035798    0.926876    0.773803    11.00000   -1.50000
H28B  2    0.043247    0.871398    0.854780    11.00000   -1.50000
H28C  2    0.016645    0.824516    0.802226    11.00000   -1.50000
AFIX   0
C3    1    0.450126    0.365472    0.983901    11.00000    0.03625    0.02833 =
         0.02337   -0.00537   -0.00832   -0.00857
C29   1    0.240152    0.892724    0.812474    11.00000    0.06254    0.03783 =
         0.03507   -0.01233    0.00320   -0.01876
AFIX 137
H29A  2    0.316985    0.868087    0.808707    11.00000   -1.50000
H29B  2    0.224321    0.898167    0.858429    11.00000   -1.50000
H29C  2    0.219239    0.953500    0.777422    11.00000   -1.50000
AFIX   0
C30   1    0.349090    0.907541    0.562426    11.00000    0.05621    0.07944 =
         0.02869   -0.00256    0.00475   -0.04490
C34   1    0.369660    0.609662    0.487489    11.00000    0.04151    0.06127 =
         0.02209   -0.00720    0.00133   -0.01297

REM CF3 group made by DSR:
SADI 0.02 C34 F1A C34 F2A C34 F3A  C34 F4A C34 F5A C34 F6A
SADI 0.04 F1A F2A F2A F3A F3A F1A  F4A F5A F5A F6A F6A F4A
SADI 0.1  C36 F1A C36 F2A C36 F3A  C36 F4A C36 F5A C36 F6A
RIGU 0.002 C36 C34 F1A > F6A
SIMU C36 C34 F1A > F6A

PART 1
F1A   4    0.402642    0.577270    0.434193    71.00000    0.07149    0.08529 =
         0.02651   -0.01092    0.01571   -0.01034
F2A   4    0.453352    0.638315    0.500155    71.00000    0.06758    0.11551 =
         0.03333    0.01401   -0.00774   -0.05641
F3A   4    0.291037    0.680412    0.465434    71.00000    0.05092    0.05628 =
         0.03830    0.00285    0.00859   -0.00089
PART 2
F4A   4    0.391999    0.678314    0.504510   -71.00000    0.12555    0.05856 =
         0.02513   -0.00335    0.00612   -0.04692
F5A   4    0.276171    0.654670    0.449850   -71.00000    0.05792    0.07997 =
         0.05636    0.02641   -0.01576   -0.02293
F6A   4    0.434344    0.589101    0.445475   -71.00000    0.06443    0.04825 =
         0.04978   -0.00797    0.03095   -0.00769
PART 0

REM End of CF3 group made by DSR
C35   1    0.366030    0.529434    0.614697    11.00000    0.02716    0.03768 =
         0.02138   -0.00581    0.00014   -0.00629
AFIX  43
H35   2    0.398864    0.574262    0.620350    11.00000   -1.20000
AFIX   0
C36   1    0.342405    0.534618    0.548813    11.00000    0.02972    0.04849 =
         0.02100   -0.00676   -0.00035   -0.00610
C37   1    0.293979    0.470123    0.539280    11.00000    0.03780    0.05974 =
         0.02055   -0.01299   -0.00491   -0.00908
AFIX  43
H37   2    0.277297    0.473556    0.494213    11.00000   -1.20000
AFIX   0
C38   1    0.270360    0.400710    0.596460    11.00000    0.03722    0.04756 =
         0.02698   -0.01367   -0.00489   -0.01022
AFIX  43
H38   2    0.236811    0.355551    0.592096    11.00000   -1.20000
AFIX   0
C39   1    0.297775    0.400149    0.660029    11.00000    0.02465    0.03673 =
         0.02357   -0.01049   -0.00265   -0.00444
C40   1    0.317788    0.335619    0.782935    11.00000    0.02073    0.03048 =
         0.02192   -0.00874   -0.00271   -0.00331
C41   1    0.292861    0.256670    0.830235    11.00000    0.02732    0.02938 =
         0.02840   -0.01069   -0.00103   -0.00904
C42   1    0.197897    0.136842    0.820750    11.00000    0.06131    0.04019 =
         0.04671   -0.01363   -0.00119   -0.02932
AFIX 137
H42A  2    0.167552    0.126585    0.782616    11.00000   -1.50000
H42B  2    0.141439    0.146501    0.854070    11.00000   -1.50000
H42C  2    0.253998    0.083007    0.843523    11.00000   -1.50000
AFIX   0
C43   1    0.308972    0.216188    0.905932    11.00000    0.03200    0.02330 =
         0.02679   -0.00560    0.00042   -0.01039
C44   1    0.405991    0.159788    0.934688    11.00000    0.03539    0.02297 =
         0.02706   -0.00491    0.00006   -0.00929
C45   1    0.414553    0.125553    1.008206    11.00000    0.03783    0.02865 =
         0.02703   -0.00349   -0.00158   -0.00773
AFIX  43
H45   2    0.478705    0.084286    1.028919    11.00000   -1.20000
AFIX   0
C46   1    0.333361    0.150426    1.049368    11.00000    0.04186    0.03549 =
         0.02534   -0.00411    0.00279   -0.01466
AFIX  43
H46   2    0.342590    0.127067    1.097999    11.00000   -1.20000
AFIX   0
C47   1    0.235991    0.210084    1.021281    11.00000    0.03677    0.03396 =
         0.03020   -0.00766    0.00531   -0.01547
C48   1    0.221811    0.241695    0.948306    11.00000    0.03191    0.02692 =
         0.03148   -0.00715    0.00323   -0.01323
C49   1    0.122079    0.299324    0.920955    11.00000    0.03208    0.03474 =
         0.03450   -0.00635    0.00048   -0.01268
AFIX  43
H49   2    0.110729    0.320398    0.872546    11.00000   -1.20000
AFIX   0
C50   1    0.041942    0.325205    0.962715    11.00000    0.03293    0.04417 =
         0.04681   -0.00981    0.00606   -0.01124
AFIX  43
H50   2   -0.024368    0.363532    0.943172    11.00000   -1.20000
AFIX   0
C51   1    0.057115    0.295366    1.034584    11.00000    0.03921    0.05259 =
         0.04500   -0.01481    0.01619   -0.01393
AFIX  43
H51   2    0.001691    0.314700    1.063280    11.00000   -1.20000
AFIX   0
C52   1    0.151441    0.238666    1.063040    11.00000    0.04497    0.04795 =
         0.03417   -0.01042    0.01154   -0.01664
AFIX  43
H52   2    0.160530    0.218037    1.111643    11.00000   -1.20000
AFIX   0
C53   1    0.503235    0.133225    0.894904    11.00000    0.03628    0.02178 =
         0.02784   -0.00417   -0.00048   -0.00198
C54   1    0.603888    0.125008    0.920357    11.00000    0.03768    0.02811 =
         0.02623   -0.00618    0.00061   -0.00074
AFIX  43
H54   2    0.608322    0.141206    0.960306    11.00000   -1.20000
AFIX   0
C55   1    0.698075    0.093668    0.888722    11.00000    0.03733    0.02986 =
         0.03031   -0.00340   -0.00032    0.00224
C56   1    0.689113    0.075824    0.827582    11.00000    0.04472    0.04103 =
         0.03354   -0.01249    0.00372    0.00522
AFIX  43
H56   2    0.752409    0.056719    0.804328    11.00000   -1.20000
AFIX   0
C57   1    0.589518    0.085299    0.799619    11.00000    0.05390    0.03532 =
         0.03092   -0.01162   -0.00189    0.00213
C58   1    0.498034    0.111867    0.834830    11.00000    0.04333    0.03001 =
         0.03067   -0.00807   -0.00405   -0.00258
AFIX  43
H58   2    0.430073    0.115657    0.817700    11.00000   -1.20000
AFIX   0
C59   1    0.807490    0.076681    0.921887    11.00000    0.03649    0.03796 =
         0.03269   -0.00820   -0.00079    0.00565

PART 1 61
C60A  1    0.834557    0.165184    0.913230    61.00000    0.03473    0.03961 =
         0.05245   -0.01150   -0.00375   -0.00624
AFIX 137
H60A  2    0.847687    0.195854    0.864352    61.00000   -1.50000
H60B  2    0.898999    0.154166    0.939972    61.00000   -1.50000
H60C  2    0.774980    0.204369    0.929609    61.00000   -1.50000
AFIX   0
C61A  1    0.798407    0.020574    0.999083    61.00000    0.03431    0.04361 =
         0.03322   -0.00525   -0.00529   -0.00382
AFIX 137
H61A  2    0.775437   -0.035694    1.003114    61.00000   -1.50000
H61B  2    0.745826    0.057582    1.021574    61.00000   -1.50000
H61C  2    0.868214    0.004335    1.021403    61.00000   -1.50000
AFIX   0
C62A  1    0.893307    0.016874    0.890294    61.00000    0.03140    0.04820 =
         0.04206   -0.01423   -0.00199    0.00158
AFIX 137
H62A  2    0.871475   -0.040062    0.894873    61.00000   -1.50000
H62B  2    0.961333    0.001931    0.914416    61.00000   -1.50000
H62C  2    0.902048    0.050470    0.841368    61.00000   -1.50000
AFIX   0
PART 0

PART 2 -61
C60B  1    0.811858    0.120750    0.985197   -61.00000    0.03550    0.06276 =
         0.04282   -0.02274   -0.01500    0.00489
AFIX 137
H60D  2    0.886199    0.108427    0.999758   -61.00000   -1.50000
H60E  2    0.769326    0.092157    1.024509   -61.00000   -1.50000
H60F  2    0.782592    0.187322    0.968181   -61.00000   -1.50000
AFIX   0
C61B  1    0.869572   -0.015985    0.947515   -61.00000    0.04080    0.05170 =
         0.07840   -0.03519   -0.02590    0.01090
AFIX 137
H61D  2    0.826836   -0.054589    0.980611   -61.00000   -1.50000
H61E  2    0.933953   -0.016881    0.970395   -61.00000   -1.50000
H61F  2    0.890316   -0.039757    0.909037   -61.00000   -1.50000
AFIX   0
C62B  1    0.893182    0.139123    0.870676   -61.00000    0.04650    0.09458 =
         0.03785   -0.00627   -0.00351   -0.02413
AFIX 137
H62D  2    0.930180    0.107438    0.839035   -61.00000   -1.50000
H62E  2    0.945855    0.145341    0.899640   -61.00000   -1.50000
H62F  2    0.852512    0.200295    0.844068   -61.00000   -1.50000
AFIX   0
PART 0

C63   1    0.582366    0.066413    0.731632    11.00000    0.06159    0.06447 =
         0.03780   -0.02802   -0.00557    0.00607
C67   1    0.455928    0.616450    0.752712    11.00000    0.02804    0.03143 =
         0.02555   -0.00653   -0.00017   -0.00613
C68   1    0.501621    0.691112    0.755061    11.00000    0.04285    0.03814 =
         0.04672   -0.01312   -0.00079   -0.01632
AFIX 137
H68A  2    0.515378    0.728799    0.707998    11.00000   -1.50000
H68B  2    0.568936    0.665487    0.780979    11.00000   -1.50000
H68C  2    0.451299    0.729296    0.777787    11.00000   -1.50000
AFIX   0
C69   1    0.604067    0.352407    0.746975    11.00000    0.02817    0.03783 =
         0.02370   -0.00834   -0.00106   -0.00658
C70   1    0.714401    0.318768    0.728448    11.00000    0.02716    0.06180 =
         0.03620   -0.01594    0.00176    0.00060
AFIX 137
H70A  2    0.717766    0.324361    0.679502    11.00000   -1.50000
H70B  2    0.739231    0.254081    0.756420    11.00000   -1.50000
H70C  2    0.760192    0.355306    0.736998    11.00000   -1.50000
AFIX   0
C71   1    0.100203    0.122999    0.361739    11.00000    0.05479    0.04631 =
         0.07286   -0.01054   -0.00881    0.00296
C72   1    0.038574    0.061374    0.405954    11.00000    0.05963    0.04954 =
         0.08420    0.00044   -0.01747   -0.00730
AFIX 137
H72A  2   -0.034476    0.078562    0.387981    11.00000   -1.50000
H72B  2    0.036554    0.065274    0.452549    11.00000   -1.50000
H72C  2    0.071620   -0.001737    0.407481    11.00000   -1.50000
AFIX   0
N1    3    0.375569    0.420701    0.870958    11.00000    0.02761    0.02480 =
         0.02067   -0.00607   -0.00259   -0.00845
PART 1 21
C31A  1    0.455462    0.897598    0.588694    21.00000    0.04746    0.07454 =
         0.03749   -0.00689    0.00848   -0.03758
AFIX 137
H31A  2    0.491873    0.941722    0.555378    21.00000   -1.50000
H31B  2    0.497438    0.834933    0.595520    21.00000   -1.50000
H31C  2    0.448192    0.909492    0.632746    21.00000   -1.50000
AFIX   0
C32A  1    0.346399    0.901939    0.492656    21.00000    0.07316    0.07691 =
         0.03017   -0.00771    0.01201   -0.05015
AFIX 137
H32A  2    0.271894    0.915587    0.477997    21.00000   -1.50000
H32B  2    0.382204    0.839826    0.493051    21.00000   -1.50000
H32C  2    0.383307    0.946675    0.460488    21.00000   -1.50000
AFIX   0
C33A  1    0.290040    1.017938    0.551121    21.00000    0.06764    0.05770 =
         0.04373   -0.00005    0.01081   -0.03008
AFIX 137
H33A  2    0.326357    1.057884    0.514036    21.00000   -1.50000
H33B  2    0.294514    1.030991    0.593948    21.00000   -1.50000
H33C  2    0.214747    1.029446    0.538775    21.00000   -1.50000
AFIX   0
PART 0
PART 2 -21
C31B  1    0.441159    0.828901    0.535299   -21.00000    0.04842    0.09168 =
         0.05339   -0.00316    0.01867   -0.03423
AFIX 137
H31D  2    0.404032    0.796077    0.515354   -21.00000   -1.50000
H31E  2    0.484495    0.784851    0.574633   -21.00000   -1.50000
H31F  2    0.487666    0.860746    0.500380   -21.00000   -1.50000
AFIX   0
C32B  1    0.285496    0.962409    0.502959   -21.00000    0.06489    0.05941 =
         0.03015    0.00409    0.00125   -0.03757
AFIX 137
H32D  2    0.330421    0.994231    0.466780   -21.00000   -1.50000
H32E  2    0.228217    1.007825    0.514949   -21.00000   -1.50000
H32F  2    0.254102    0.922917    0.486242   -21.00000   -1.50000
AFIX   0
C33B  1    0.417710    0.947095    0.592086   -21.00000    0.11347    0.13986 =
         0.03265   -0.00908    0.01168   -0.10490
AFIX 137
H33D  2    0.467730    0.973158    0.556895   -21.00000   -1.50000
H33E  2    0.457966    0.898894    0.631029   -21.00000   -1.50000
H33F  2    0.373279    0.995660    0.608148   -21.00000   -1.50000
AFIX   0
PART
N4    3    0.060145    0.573359    0.801321    11.00000    0.02375    0.02992 =
         0.02308   -0.00480    0.00257   -0.00647
N5    3    0.343614    0.462336    0.671097    11.00000    0.02357    0.03100 =
         0.02088   -0.00701   -0.00194   -0.00402
N6    3    0.283021    0.332639    0.722301    11.00000    0.02830    0.03027 =
         0.02364   -0.00934   -0.00338   -0.00721
N7    3    0.237772    0.263134    0.726937    11.00000    0.03812    0.03558 =
         0.03263   -0.01296   -0.00450   -0.01201
N8    3    0.243929    0.218449    0.793825    11.00000    0.03723    0.03230 =
         0.03258   -0.01047   -0.00277   -0.01337
N9    3    0.421207    0.556708    0.752154    11.00000    0.02548    0.03189 =
         0.02079   -0.00612   -0.00063   -0.00714
N10   3    0.518507    0.380402    0.760589    11.00000    0.02684    0.02979 =
         0.02164   -0.00625   -0.00232   -0.00636
N11   3    0.148648    0.172036    0.327071    11.00000    0.06533    0.05723 =
         0.10292   -0.00469    0.00430    0.00115
PART 1 31
C64A  1    0.624195    0.140539    0.672716    31.00000    0.09787    0.11275 =
         0.03325   -0.02359   -0.00009   -0.03581
AFIX 137
H64A  2    0.623029    0.127993    0.629347    31.00000   -1.50000
H64B  2    0.697674    0.139516    0.682933    31.00000   -1.50000
H64C  2    0.578465    0.201217    0.668425    31.00000   -1.50000
AFIX   0
C65A  1    0.466593    0.072338    0.710497    31.00000    0.06250    0.09228 =
         0.06107   -0.05241    0.00021   -0.00855
AFIX 137
H65A  2    0.468793    0.059084    0.667166    31.00000   -1.50000
H65B  2    0.423044    0.134334    0.704298    31.00000   -1.50000
H65C  2    0.435104    0.027322    0.746729    31.00000   -1.50000
AFIX   0
C66A  1    0.648972   -0.026696    0.733839    31.00000    0.11419    0.08590 =
         0.06845   -0.05767   -0.02985    0.03133
AFIX 137
H66A  2    0.644679   -0.035176    0.689212    31.00000   -1.50000
H66B  2    0.621912   -0.074739    0.770119    31.00000   -1.50000
H66C  2    0.723625   -0.030699    0.743621    31.00000   -1.50000
AFIX   0
PART 0
PART 2 -31
C64B  1    0.530468    0.157231    0.680060   -31.00000    0.09242    0.08488 =
         0.03154   -0.03023   -0.00707    0.01038
AFIX 137
H64D  2    0.529299    0.150147    0.634664   -31.00000   -1.50000
H64E  2    0.571309    0.203241    0.677333   -31.00000   -1.50000
H64F  2    0.457050    0.177357    0.694649   -31.00000   -1.50000
AFIX   0
C65B  1    0.696179    0.033964    0.706097   -31.00000    0.08741    0.20430 =
         0.08260   -0.10628   -0.00802    0.02710
AFIX 137
H65D  2    0.731465   -0.024427    0.739714   -31.00000   -1.50000
H65E  2    0.737653    0.080359    0.700843   -31.00000   -1.50000
H65F  2    0.691615    0.025375    0.661538   -31.00000   -1.50000
AFIX   0
C66B  1    0.519254   -0.006147    0.747378   -31.00000    0.15962    0.10908 =
         0.07352   -0.06010   -0.00101   -0.04911
AFIX 137
H66D  2    0.454005    0.011009    0.772366   -31.00000   -1.50000
H66E  2    0.562388   -0.065062    0.775869   -31.00000   -1.50000
H66F  2    0.500014   -0.011936    0.704216   -31.00000   -1.50000
AFIX   0
PART 0
C4    1    0.353856    0.399211    1.011248    11.00000    0.04371    0.03447 =
         0.02055   -0.00781   -0.00367   -0.01145
AFIX  43
H4    2    0.347550    0.390924    1.059163    11.00000   -1.20000
AFIX   0
C5    1    0.267147    0.445049    0.967999    11.00000    0.03567    0.03270 =
         0.02279   -0.00851   -0.00028   -0.00879
AFIX  43
H5    2    0.199821    0.469600    0.984705    11.00000   -1.20000
AFIX   0
C6    1    0.283049    0.453408    0.899565    11.00000    0.02779    0.02558 =
         0.02065   -0.00670   -0.00117   -0.00821
C7    1    0.226180    0.507681    0.781440    11.00000    0.02511    0.02575 =
         0.01856   -0.00526    0.00102   -0.00847
C8    1   -0.052425    0.622323    0.794411    11.00000    0.02200    0.04255 =
         0.03473   -0.00762    0.00423   -0.00236
AFIX 137
H8A   2   -0.058632    0.684654    0.761570    11.00000   -1.50000
H8B   2   -0.080105    0.625756    0.839402    11.00000   -1.50000
H8C   2   -0.093874    0.589328    0.777635    11.00000   -1.50000
AFIX   0
C9    1    0.129505    0.559311    0.749936    11.00000    0.02310    0.02762 =
         0.02174   -0.00513    0.00202   -0.00723
C10   1    0.093427    0.595895    0.676895    11.00000    0.01910    0.03547 =
         0.02312   -0.00549   -0.00132   -0.00453
C11   1    0.112757    0.677878    0.631828    11.00000    0.02051    0.03698 =
         0.02417   -0.00534   -0.00009   -0.00532
RESI PF6 1
PART 1  41
P1    5    0.008333    0.844658    0.341932    41.00000    0.05600    0.03107 =
         0.03193   -0.00085   -0.00784   -0.00397
F1    4    0.078734    0.920114    0.311828    41.00000    0.07261    0.04455 =
         0.04703    0.00582   -0.00277   -0.02046
F2    4    0.024094    0.820701    0.271563    41.00000    0.11173    0.05292 =
         0.03857   -0.01217   -0.00179   -0.00824
F3    4   -0.063505    0.769948    0.371520    41.00000    0.07886    0.03843 =
         0.04176   -0.00099   -0.01654   -0.01876
F4    4   -0.008289    0.868044    0.412058    41.00000    0.07101    0.04352 =
         0.03681   -0.01010   -0.00205   -0.01695
F5    4    0.111969    0.766722    0.372111    41.00000    0.06068    0.04364 =
         0.05706   -0.00308   -0.00589    0.00504
F6    4   -0.096929    0.920413    0.310593    41.00000    0.06692    0.04178 =
         0.05436    0.00520   -0.02014   -0.00074
PART 0
RESI 0
RESI PF6 2
PART 2   81
P1    5    0.955794    0.849780    0.356925    81.00000    0.14257    0.03752 =
         0.03877    0.01120   -0.04355   -0.02162
F1    4    0.975760    0.830684    0.284883    81.00000    0.13054    0.05729 =
         0.04130    0.00690   -0.04578   -0.01723
F2    4    0.908845    0.759030    0.390780    81.00000    0.12427    0.04209 =
         0.03696    0.01039   -0.04960   -0.01461
F3    4    0.941043    0.870115    0.427760    81.00000    0.18802    0.04674 =
         0.04909    0.00182   -0.04097   -0.02873
F4    4    1.008733    0.938344    0.324194    81.00000    0.19206    0.04539 =
         0.07915    0.02141   -0.03700   -0.04495
F5    4    1.074828    0.787206    0.383361    81.00000    0.13664    0.04098 =
         0.06615    0.01988   -0.04878   -0.02408
F6    4    0.842267    0.912104    0.328613    81.00000    0.15748    0.06481 =
         0.06322    0.00474   -0.05166   -0.00086
PART 0
RESI 0
RESI PF6 3
PART 1  51
P1    5    0.728990    0.473989    0.853633    51.00000    0.02831    0.04133 =
         0.04064   -0.02046    0.00214   -0.00988
F1    4    0.769574    0.442208    0.931170    51.00000    0.03817    0.07019 =
         0.04459   -0.03315   -0.00874    0.00049
F2    4    0.715932    0.371943    0.865085    51.00000    0.05091    0.04379 =
         0.04607   -0.01932   -0.00725   -0.01026
F3    4    0.688422    0.506049    0.776050    51.00000    0.05717    0.04711 =
         0.04356   -0.01806   -0.00364   -0.00940
F4    4    0.740458    0.576961    0.842236    51.00000    0.03342    0.05130 =
         0.07197   -0.03626    0.01870   -0.02053
F5    4    0.608039    0.502265    0.877848    51.00000    0.02590    0.04334 =
         0.05095   -0.01463    0.00138   -0.01002
F6    4    0.849777    0.447963    0.828495    51.00000    0.03416    0.05725 =
         0.06501   -0.03303    0.01183   -0.00711
PART 0
RESI 0

RESI PF6 4
PART 2  -51
P1    5    0.749793    0.450352    0.870107   -51.00000    0.03509    0.06369 =
         0.04909   -0.03159   -0.00162   -0.00604
F1    4    0.776394    0.383252    0.945915   -51.00000    0.04861    0.09329 =
         0.05753   -0.01313    0.00597   -0.01243
F2    4    0.631420    0.485854    0.894227   -51.00000    0.03796    0.06413 =
         0.07231   -0.03812    0.00540   -0.00869
F3    4    0.725832    0.525028    0.791509   -51.00000    0.07088    0.10660 =
         0.05661   -0.00736   -0.00660    0.00499
F4    4    0.867463    0.414315    0.845721   -51.00000    0.03993    0.07550 =
         0.04262   -0.02658    0.00146   -0.00101
F5    4    0.788683    0.527508    0.890021   -51.00000    0.07027    0.10227 =
         0.07866   -0.06069    0.04572   -0.05490
F6    4    0.708057    0.378148    0.848790   -51.00000    0.04262    0.08950 =
         0.09975   -0.06783   -0.00266   -0.01022
PART 0
RESI 0

RESI PF6 5
PART 3  91
P1    5    0.030119    0.868783    0.345374    91.00000    0.08473    0.04092 =
         0.04625    0.00014    0.02185    0.01342
F1    4   -0.074827    0.945158    0.351554    91.00000    0.08891    0.03810 =
         0.06882   -0.00108    0.02717    0.00841
F2    4    0.085773    0.949232    0.301809    91.00000    0.07476    0.04443 =
         0.04871    0.00879    0.00987    0.01441
F3    4    0.126748    0.789203    0.337144    91.00000    0.08885    0.04037 =
         0.06951   -0.00081    0.02314    0.01125
F4    4   -0.028511    0.788420    0.393535    91.00000    0.11137    0.05728 =
         0.06342    0.00901    0.02222   -0.00377
F5    4    0.073757    0.859596    0.417447    91.00000    0.13161    0.06086 =
         0.05539   -0.00151    0.00581    0.00253
F6    4   -0.022129    0.875044    0.273928    91.00000    0.08878    0.04707 =
         0.05241   -0.00156    0.01621    0.01041
PART 0
RESI 0
HKLF 4


REM  2_a.res in P-1
REM wR2 = 0.0906, GooF = S = 0.923, Restrained GooF = 0.994 for all data
REM R1 = 0.0345 for 11912 Fo > 4sig(Fo) and 0.0419 for all 15884 data
REM 1269 parameters refined using 2272 restraints

END

WGHT      0.0523      0.0000

REM Highest difference peak  0.290,  deepest hole -0.326,  1-sigma level  0.039
Q1    1   0.2781  0.4986  0.7707  11.00000  0.05    0.29
Q2    1   0.3566  0.3600  0.7853  11.00000  0.05    0.28
Q3    1   0.3307  0.6064  0.4271  11.00000  0.05    0.26
Q4    1   0.3824  0.8613  0.5602  11.00000  0.05    0.26
Q5    1   0.7525  0.0954  0.9012  11.00000  0.05    0.24
Q6    1   0.4978  0.3473  1.0013  11.00000  0.05    0.23
Q7    1   0.3565  0.4637  0.7017  11.00000  0.05    0.22
Q8    1   0.6759  0.6337  0.6221  11.00000  0.05    0.22
Q9    1   0.5775 -0.0032  0.7371  11.00000  0.05    0.21
Q10   1   0.1104  0.5798  0.7030  11.00000  0.05    0.21
Q11   1   0.3612  0.2075  0.9149  11.00000  0.05    0.21
Q12   1   0.3407  0.1672  0.9171  11.00000  0.05    0.21
Q13   1   0.1449  0.8057  0.3896  11.00000  0.05    0.20
Q14   1   0.3716  0.4204  0.8384  11.00000  0.05    0.20
Q15   1   0.3854  0.4093  0.3917  11.00000  0.05    0.20
Q16   1   0.4368  0.8066  0.5243  11.00000  0.05    0.20
Q17   1   0.3250  0.6923  0.5013  11.00000  0.05    0.19
Q18   1   0.6633 -0.0039  0.7194  11.00000  0.05    0.19
Q19   1   0.1253  0.8705  0.4018  11.00000  0.05    0.19
Q20   1   0.0804  0.5646  0.6631  11.00000  0.05    0.19
;
_shelx_res_checksum              55179

_shelx_hkl_file                  
;
  -1   1  -3  312.77    9.50
  -1   2  -4  317.67   11.90
   1  -6  -4    1.50    3.90
   2   0   3  505.15   10.70
   4   1   5  563.44   14.70
  -1  -1  -3  374.26    6.50
   0  -4  -3 1699.53   15.00
   0  -2  -1   30.10    2.10
   0   4  -1  236.88    9.40
   1   1   2  480.55    5.30
   1   5   1   23.50    4.70
   2  -4   0    6.40    5.20
   2  -3   1    1.80    4.90
   2   7   1   62.39    7.40
   3   7   3  484.35   10.20
   0  -6  -7   56.29    3.70
   1   6   0    2.60    4.00
   2  -6  -3  278.37   11.80
  -1  -4  -6   30.00    1.10
  -1   2  -3  181.28    8.10
  -1   3  -4   64.49    7.80
   0  -3  -2 3107.19   17.90
   0   3   0 2261.27   20.30
   4   2   5  189.58    8.10
   1  -5  -3    5.80    4.30
   3  -1   3  433.76   12.40
  -1   3  -3  448.06   14.00
   1  -1   1  279.77    6.70
   2  -5  -2  654.73   16.10
   4   3   5  198.48    7.60
   4   5   5    4.70    2.00
  -2  -1  -9   15.60    6.80
  -2  -1  -8   74.69    7.30
  -1   1  -2  445.96    9.50
   0  -5  -5   12.80    2.40
   1  -6  -5   53.49    5.10
   2  -1   2 2543.15   24.20
   2   1   3 1163.18   13.10
   3  -3   1  800.72   18.50
   3  -2   2  376.06   12.10
  -2  -2 -10   83.79    8.30
  -2  -2  -9  376.86   13.10
  -2  -1  -7  231.98    9.90
  -2   0  -7   10.60    5.70
  -1   2  -2  648.44   13.30
   1   4   2 2957.20   18.40
   2  -6  -4  374.16   13.00
   4   4   5  240.48    6.70
   5   2   5   36.90    5.90
  -2  -2  -8   13.80    4.50
   1   6   1   -1.50    3.50
   2  -4  -1    1.50    4.60
   3   2   4   77.89    4.70
   4  -1   3   -1.70    3.60
  -2  -1  -6  682.03   14.40
  -2   1  -6  393.06   14.30
  -1   0  -2 1760.42   14.50
  -1   3  -2 2000.00   25.50
  -1   4  -3  264.27   11.60
   1  -2   0 1757.92   17.20
   1   7   0   71.49    7.80
   2  -3   0   39.10    5.70
   2  -2   1 8661.93   46.90
   2   8   1 1051.69   21.90
   3   0   3   44.10    5.50
   4   1   4   97.29    6.90
  -2  -3 -10   96.59    7.10
  -2  -2  -7  669.83   13.50
   3   6   4   38.90    1.80
   5   3   5  607.54   14.40
  -2   0  -5  284.47   10.30
  -2   1  -5 1073.19   20.70
   0   5   0  190.18    8.50
   0   6  -1   17.10    5.70
  -2   2  -5   58.29    6.60
  -1   4  -2    7.60    4.30
   1  -6  -6    3.00    3.60
   1  -5  -4  308.67    9.20
   1   5   2   30.30    3.30
   2  -5  -3  192.58    9.30
   2   6   3  258.17    6.50
   3  -4  -1   96.89    8.10
   3   3   4   28.00    3.00
   5   1   4    7.30    5.20
   2  -6  -5  113.99    8.20
   3  -1   2   -1.90    4.70
   5   4   5   81.69    5.70
  -2  -2  -6  696.43   12.20
  -2   1  -4  870.61   17.40
  -2   2  -4  457.45   14.60
  -1   2  -1  698.53   12.50
   1   7   1  245.68   10.50
   2   0   2   36.10    4.10
   3  -3   0  127.69    7.80
   3  -2   1    8.80    5.30
   4   0   3   38.80    5.10
   6   4   5   13.60    5.40
  -1   3  -1   30.50    4.30
   0  -4  -4    3.80    2.00
   0   6   0  275.37   11.20
   4   2   4    6.70    3.80
   5   5   5  541.25   11.30
  -2   0  -4    5.60    3.20
  -1   4  -1   53.49    6.50
   0   3   1 1016.20   12.10
   1   6   2   24.50    4.40
   4  -2   1   19.50    6.30
   4  -1   2   36.70    5.30
  -2  -3  -7  495.95    9.60
  -1   1  -1  270.07    6.80
   3   4   4    9.30    1.90
   5   2   4    3.80    4.50
  -2   2  -3  263.87   10.90
  -2   3  -3    1.10    5.90
   0  -5  -6   46.00    3.10
   0   5   1    5.90    3.80
   1  -6  -7   30.80    4.90
   1  -4  -3   34.10    4.20
   2  -6  -6    5.50    5.00
   2  -5  -4    9.10    4.50
   2  -3  -1  128.09    7.40
   2  -1   1  314.57    8.90
  -2  -4  -9   55.19    4.20
  -2   1  -3 1194.88   18.80
   1   0   1   53.99    2.70
   2  -2   0  406.16   10.70
   2   7   3  175.48    6.80
  -3  -1  -8   21.20    6.20
  -3   0  -7   68.79    8.20
   0   2   1   28.40    2.20
   1  -5  -5  588.94   12.40
   4   3   4  106.89    5.70
   5   1   3  121.89    8.80
   0   6   1   17.60    4.60
   1   7   2  299.87   10.40
   3  -3  -1  170.88    9.50
   3   0   2  743.93   14.30
   6   3   4    7.80    6.20
  -4  -4  -4    8.40    5.10
  -3  -4  -3  174.48    7.40
  -3  -1  -2  739.73   15.40
  -3   0  -2  742.13   16.20
   0   2   0 1021.10    7.30
   3   0   0 2421.56   26.80
   5   4  -1  347.07   13.50
  -4  -1  -3  231.08   11.90
  -3   1  -2    0.50    5.70
  -3   3  -3  472.05   16.10
  -2   0  -1  763.02   13.10
   3  -5  -3   30.20    6.70
   4   5  -1  106.39    6.70
  -4  -2  -3    5.90    6.20
  -4   0  -3   39.20    6.40
  -3  -2  -2  227.38    9.30
  -2   1  -1  306.07    9.00
   3   3   0  109.89    6.20
   4  -1  -1   86.09    8.90
   5   1  -1  354.26   15.20
   5   3  -1   12.50    6.40
  -4   1  -3    7.90    7.00
  -2  -1  -1  490.85   10.20
  -1   5  -2  322.47   10.40
   3  -2  -1 4516.55   40.30
   3   1   0  164.48    8.30
   3   2   0  200.68    8.40
   5   5  -2  302.57   14.20
  -4  -6  -5   55.89    6.40
  -2   2  -1 8772.72   49.00
  -2   4  -2  664.53   16.30
   2  -4  -2   45.60    5.60
   2  -5  -3  199.28    9.90
   3   5  -1    5.50    3.40
   4   4  -1   38.30    6.40
  -5  -5  -5  573.84   18.90
  -4  -5  -4  157.68    9.00
  -3  -7  -5 1139.29   15.50
  -3   4  -3 1068.69   25.00
  -1   4  -1   61.79    4.60
   4  -2  -2  829.02   21.50
   4   0  -1  143.09    9.00
  -3  -6  -4   34.80    3.90
  -3   3  -2    0.60    5.80
   1   0   0  115.39    3.80
   2   1   0  461.85    9.40
   5   4  -2   28.90    7.50
  -2   3  -1    1.30    4.60
   0   6  -2  312.27    8.40
   1  -4  -2  720.73   12.40
   2  -2  -1  291.87    9.50
   2   2   0  886.71   11.80
   3  -1  -1 7112.79   48.90
   4   3  -1  212.88   10.10
  -5  -4  -4  202.88   12.00
  -4  -1  -2   56.69    7.90
  -4   0  -2  274.27   12.10
  -2  -4  -2 1511.55   13.50
  -2  -2  -1 1244.18   14.30
   0   5  -1  224.28    6.10
   1  -7  -5   38.60    5.30
   3  -5  -4  285.17   13.40
   3  -4  -3  100.49    7.90
   5   5  -3   16.70    8.50
  -4  -4  -3   15.40    5.20
  -3   0  -1 2440.56   28.30
  -3   1  -1 3016.20   32.80
   4  -1  -2  755.92   19.90
   4   5  -2    5.60    4.60
  -4  -2  -2  159.48    9.70
  -4   2  -2  391.36   15.80
  -2   5  -2   67.29    6.80
   1  -6  -4   -0.60    3.90
   1  -5  -3    5.70    3.70
  -5  -6  -5  235.78   12.20
  -3  -1  -1  152.58    7.60
  -3   2  -1   12.30    6.10
  -3   4  -2  453.55   15.80
  -1   2   0 1828.62   16.60
   3   0  -1 1953.00   24.90
   3   4  -1  119.39    6.00
  -5  -5  -4   40.30    8.70
  -5  -3  -3   90.79    8.20
  -2   4  -1  578.74   14.40
   3  -2  -2 1671.43   25.30
   4  -2  -3   17.20    7.30
  -1   6  -2   57.69    5.80
   1   1   0 1297.27    9.70
   4   0  -2  103.29    8.00
   4   4  -2    8.70    4.90
  -3   3  -1  815.82   19.10
  -1   0   0  115.69    3.60
  -1   5  -1   75.69    5.40
   0  -7  -5  357.36    9.70
   0  -4  -2   12.10    2.20
   1  -2  -1 2787.12   20.00
   2  -6  -5  107.99    9.00
   2  -1  -1  225.78    8.20
   3   1  -1   74.29    6.90
   3   3  -1  214.78    8.30
  -5  -4  -3  143.09   10.20
  -3  -4  -2  642.94   12.20
  -3  -2  -1  419.76   10.90
  -2   1   0  239.48    8.60
   2  -5  -4    3.00    4.80
   2  -4  -3  155.28    8.40
   2   6  -2  132.99    4.40
   3  -4  -4   -4.00    6.10
   3   2  -1   -1.90    4.40
   4   1  -2  109.29    8.10
   4   3  -2   17.30    5.70
  -5  -2  -2   98.89    9.90
  -4  -5  -3  233.08    9.50
  -4   0  -1  223.88   10.80
  -4   1  -1  293.87   12.70
  -3   5  -2  219.98   12.70
  -2   2   0  454.85   11.70
   1   2   0    2.50    1.30
   4  -1  -3   18.00    7.50
   4   5  -3   10.30    7.00
  -4  -1  -1  199.68   11.00
  -4   2  -1   17.20    7.20
  -2   0   0  336.97    9.10
   3   5  -2 2409.36   25.70
  -3   4  -1  419.56   15.30
  -1   2  -6 1100.79   21.70
  -1   4  -6  225.08   12.00
   0  -1  -7   47.60    6.20
   0   7   4  121.99    7.40
   0   5   4   11.20    4.70
   3  -4  -7  168.48   10.70
   3  -4  -6  194.88   10.00
   0   6   4   59.59    5.50
   1   7   6   14.10    6.10
   2   4   7  140.69    9.20
   3  -4  -5   12.00    3.90
   4  -2   2  408.56    8.60
   4   0   5   61.99    7.10
   5  -1   4   93.39    7.10
   0  -1  -2  989.80   10.60
   1   3   5  958.10   17.30
   1   6   6    4.80    5.40
   3  -1   3  425.26    9.60
  -1   1  -7   30.50    5.60
   0   3   3  538.55   10.20
   1  -3  -7  248.58   11.20
   4  -4  -3  149.09    5.30
   0  -2  -7  644.54   17.70
   0  -2  -6   48.80    6.90
   1   0   2 1732.63   14.00
   1   2   4  649.83   13.10
   2  -3  -2 1935.81   13.80
   5   0   5  459.75   14.90
  -1   0  -7   16.60    6.50
  -1   0  -6 2004.10   27.60
  -1   0  -5  489.15   12.70
  -1   1  -2  450.65    7.60
   0  -2  -5  208.08    8.50
   0   7   3    6.90    4.50
   1   1   3  385.66    8.70
   1   4   5  137.09    8.20
   1   8   5   11.80    5.90
   2  -4  -7    6.90    5.60
   3   2   6   28.90    6.40
   5  -2   2   75.89    5.10
  -1   0  -4 4911.71   34.30
   2  -4  -6   60.09    6.40
   2   2   5  238.68   10.00
   3   0   4  208.28    8.30
   0  -2  -4   61.89    5.50
   0   4   3 1643.54   18.00
   1   7   5   30.20    6.00
   2   0   3  499.35   10.10
   2   4   6   -0.70    5.70
   0   6   3    6.30    3.40
   1   5   5  129.29    8.20
   1   6   5  146.39    8.80
   2  -4  -5   62.19    5.30
   2   1   4  743.93   13.90
  -1  -1  -7    6.30    6.20
  -1  -1  -6   18.60    6.10
   0   5   3   54.39    4.50
   3  -2   1   12.30    2.00
   4  -1   3   -1.20    3.10
  -1   0  -3   58.49    4.00
  -1   4   0    8.70    0.90
   1   3   4  857.41   15.20
   2   5   6   -1.50    5.70
   3   3   6   47.50    7.40
  -1  -1  -5 1137.99   18.60
   0  -3  -7  341.67   13.30
   0   1   1  452.75    5.00
   1  -4  -7   60.79    7.20
   1   8   4  358.76   13.10
   2   6   6  104.49    9.10
   3  -5  -7  574.94   16.60
   3  -4  -3   97.89    4.20
   4   0   4   37.60    5.20
   4   1   5  570.04   15.50
   5  -1   3  171.38    8.60
   0  -3  -6 1683.03   24.70
   0  -2  -3 1352.36   15.10
   2   3   5 1523.85   22.80
   0   7   2  174.68    7.20
   1  -4  -6  115.89    7.80
   3   2   5  743.03   16.90
   5   0   4 1247.68   22.10
   5   1   5    3.40    5.30
   6   0   4  782.22   19.60
  -1  -2  -7   24.50    6.80
   1  -2  -1 2945.21   11.70
   1   4   4  837.12   15.60
   1   7   4  264.37   10.80
   3  -5  -6   50.79    5.70
   3   4   6   43.20    7.50
  -2   2  -7    2.00    5.80
  -2   2  -6   13.40    5.30
  -2   3  -6    9.10    6.40
  -1  -2  -6    1.30    5.60
   0  -3  -5   24.80    4.20
   1   2   3    9.10    3.90
   2  -5  -7   -0.70    6.40
   2   4   5 1006.00   19.70
  -2   1  -7  252.77   12.20
  -2   1  -6  409.96   13.40
  -2   2  -5   46.90    5.50
  -2   3  -7  151.68   10.40
  -2   3  -5    8.80    4.20
   0   3   2 3176.38   20.40
   1  -4  -5    4.30    3.80
   1   5   4  111.09    7.10
   1   6   4   71.69    6.30
   2   2   4 2748.53   27.10
   3  -1   2    0.60    2.80
   3   1   4  284.47    9.50
   2   5   5  181.18   10.00
  -2   0  -7    9.20    6.00
  -2   1  -5 1068.99   18.80
  -2   3  -4   12.60    4.00
  -2   4  -5   14.90    5.10
  -1  -2  -5  643.34   14.60
  -1   0  -2 1778.62   14.60
   1   8   3   78.19    7.30
   2  -5  -6  282.17   10.70
   2   6   5    1.50    5.40
   3  -5  -5    7.10    3.80
   3   3   5   13.20    5.90
   4  -2   1   14.90    2.90
  -2   2  -4  466.05   11.00
   0   4   2    9.70    3.30
  -1  -1  -3  366.26    8.70
   0  -3  -4 5660.03   35.60
   0  -1  -1  468.45    5.30
   0   5   2    9.90    2.90
   2  -2   0  410.76    3.70
   2   1   3 1154.78   15.50
   5  -2   1  305.47    8.60
  -2  -1  -7  225.18   11.80
  -2   4  -4   11.40    3.80
   1  -5  -7   -2.60    4.80
   1   1   2  504.15    8.40
   2   3   4 1329.07   20.30
  -2   1  -4  879.61   15.10
  -1  -3  -6  185.98   10.00
  -1   1  -1  289.57    4.40
   0   7   1   95.89    5.50
   1  -4  -4   27.20    4.20
   1   3   3  318.17    8.50
   1   7   3  599.14   14.80
   2  -4  -3  173.38    5.20
   3   4   5  197.08    9.90
   4  -1   2   30.10    3.80
   4   0   3   34.10    4.80
   4   3   5  202.78   11.10
   5   1   4    3.10    5.10
   6   0   3  320.17   12.90
  -2  -1  -6  667.13   16.40
  -1  -2  -4  634.84   13.10
   2   0   2   34.30    3.60
   3   2   4   78.79    7.00
   3   5   5   49.99    7.50
   5  -1   2  170.28    7.90
   5   0   3  831.42   17.70
   1  -5  -6   37.50    5.40
   1   6   3    7.00    4.00
   2   4   4  400.16   12.40
   2   7   4  342.47   13.30
  -2   2  -3  273.67    7.50
  -2   3  -3   10.00    2.90
   1   4   3   26.30    4.60
   1   5   3    5.70    4.00
   2   6   4   71.89    7.30
  -2  -1  -5   81.39    7.20
   2   5   4  382.46   12.20
   4   2   4   -0.90    5.20
  -2  -2  -6  694.83   17.30
  -1  -4  -7   11.50    6.20
   0  -5  -7   13.50    5.90
   3   1   3   77.59    6.00
   3   3   4   30.40    6.30
  -2   4  -3   75.59    4.00
   0  -3  -3  558.04   10.30
   2  -6  -7   27.60    5.70
   2   2   3    6.70    3.30
   3  -5  -4  263.37    6.90
   5   2   4    1.40    4.00
  -2   1  -3 1211.08   15.10
   0   6   1   16.10    2.90
  -3   1  -7  108.09    9.60
  -3   2  -7  419.76   15.60
  -2  -3  -7  514.85   16.00
  -1  -4  -6   36.90    6.60
   0   2   1   25.60    2.00
   1  -5  -5  600.24   13.20
   1   7   2  278.27   10.40
   3   4   4    5.30    5.80
  -3   0  -7   69.59    8.20
  -2  -2  -5  229.38   10.20
  -2  -1  -4  721.13   14.40
  -1  -2  -3    7.10    3.80
   0  -5  -6   54.89    6.30
   1   2   2 3810.02   24.20
   2   7   3  157.08    9.60
   3   5   4   49.90    7.30
   4   3   4  104.89    7.70
   5   1   3  125.59    8.60
  -3   1  -6   -2.30    4.70
  -3   2  -6   55.29    7.60
  -1  -1  -2  506.25    8.60
   2   3   3  368.86   10.90
   6  -1   1    7.80    5.80
   6   0   2   19.70    6.10
  -3  -1  -7   30.30    7.30
  -3   0  -6   10.90    5.60
  -2  -3  -6  275.27   12.00
  -1  -3  -4  868.91   15.20
   0   5   1   12.20    3.10
   2  -5  -4    8.90    2.80
   4   4   4   11.00    6.50
  -2   0  -3  521.55   10.70
   1   6   2   17.50    4.30
   3   2   3 1261.77   19.40
   4   0   2  248.28    8.90
   5   0   2  195.38    9.20
  -2  -4  -7  163.88   11.10
  -1  -4  -5  141.09    8.40
   2   1   2 4058.79   26.90
  -3  -2  -7  261.17   12.30
  -3   1  -5   11.70    4.50
  -3   2  -5   59.09    6.40
   0   4   1   33.00    3.40
   1   3   2  437.06    9.60
   1   5   2   30.60    4.60
   3  -1   1 2969.30   21.20
   4   2   3    8.70    5.50
   5  -2   0  183.18    7.40
   5  -1   1  658.33   14.30
   5   2   3   68.29    7.90
   0  -6  -7   48.70    7.00
   0  -5  -5   11.40    4.40
   1  -6  -6    8.70    4.90
   4  -1   1  288.87    8.60
  -3   0  -5  510.55   13.70
  -2  -3  -5 1511.35   23.30
  -2  -2  -4 2754.92   28.00
   1   7   1  233.28    9.90
   2   7   2  734.03   18.40
   3  -3  -1  163.38    3.00
   4  -3  -1  182.68    4.80
  -3  -2  -6   19.20    6.60
  -3   3  -5    7.30    4.70
  -2  -4  -6   -0.30    5.70
  -2   2  -2   74.49    3.80
   3  -2   0 4077.89   20.50
   3   4   3  174.58    9.90
   3   5   3   11.60    6.10
   4  -2   0 1728.23   17.30
  -2  -1  -3 1196.88   16.70
   4   3   3   -0.30    4.00
  -1   0  -1   53.99    2.60
  -1   5  -1   70.79    2.70
   0   6   0  262.77    7.80
   3   1   2  789.92   14.00
   4   4   3   24.40    6.90
   5   1   2   73.99    7.30
   6   0   1   79.69    8.10
  -3   1  -4 1736.83   22.00
  -2   3  -2  419.06    6.00
  -1  -3  -3  320.77    9.30
   0  -6  -6    1.30    4.60
   2   2   2  312.67    8.60
   2   6   2 2555.94   31.50
  -3  -3  -6   36.50    7.40
  -3   2  -4   19.30    4.40
   1   6   1   -2.50    4.30
   6  -1   0  291.57   11.70
  -4   1  -7  823.62   21.40
   0  -3  -2 3250.27   21.30
   1  -7  -7    3.00    5.20
  -2  -4  -5  970.90   19.60
  -2  -3  -4 1353.46   20.80
  -1  -2  -2 3946.51   25.40
   1  -6  -5   49.30    5.40
   2   0   1  769.02   10.30
   2   3   2  659.83   13.30
   2   4   2 1499.15   21.50
   5   0   1  213.48    9.60
  -2  -5  -6    5.10    6.20
   0  -5  -4   21.50    4.20
   1   1   1 1782.42   13.70
   1   7   0   61.39    7.00
   2   7   1   54.69    7.20
   3   2   2  235.68    8.80
   3   6   2   93.69    8.90
   4   2   2  143.59    8.90
  -4   0  -6   -0.50    5.40
  -3  -1  -4  293.67   10.30
  -3   3  -4  289.67    8.40
  -2  -2  -3    1.60    3.40
  -2   0  -2   36.60    3.90
  -1  -6  -6   -0.10    5.40
   0  -7  -7   44.60    7.80
  -4  -1  -6  172.28   10.80
  -4   1  -6    2.90    5.80
  -3  -4  -6   30.90    7.60
  -3  -3  -5    7.30    6.10
   1   5   1   23.00    4.30
   3   3   2  321.37   11.50
   3   5   2 2512.65   32.90
   4   0   1  224.28    8.60
   0  -6  -5  412.36   12.80
   0   5   0  193.28    6.40
   3   4   2  668.33   16.20
   4   3   2  102.49    7.60
   4   4   2  190.68   11.10
   5  -1   0   10.10    4.30
  -3  -2  -4   75.09    7.40
   5   1   1  180.48    9.90
   6   0   0  305.07   13.10
   5  -2  -1  218.18    8.80
  -4   0  -5   57.69    6.70
  -3   1  -3  443.56   10.40
  -2  -5  -5  194.68   10.60
  -2  -1  -2 4165.38   28.40
   1   2   1   95.39    4.50
  -4  -1  -5  573.14   16.60
  -4   1  -5  599.34   15.60
  -3  -4  -5  197.68   11.30
  -3   0  -3   40.30    5.00
  -1  -5  -4  107.39    7.40
  -1  -4  -3   23.80    4.70
   0  -7  -6   18.50    5.90
   1   3   1  224.98    7.10
   1   6   0    3.20    4.10
   2  -4  -2   44.80    1.70
   2   7   0  954.60   21.60
   3   6   1  496.15   16.60
   6  -1  -1  250.37   12.10
  -3   2  -3  281.67    7.90
  -2  -3  -3  359.86   10.60
  -1  -6  -5  147.39    9.10
   0   6  -1   19.30    3.80
   1   7  -1  327.47   12.50
   4  -1   0 1038.60   15.90
  -3  -3  -4   21.80    6.60
  -3  -1  -3   68.99    6.30
  -1  -1  -1 1902.21   14.50
   2  -5  -3  202.78    4.80
   3   1   1  161.38    7.50
  -4   2  -5   55.59    6.80
   0   4   0  896.01   11.70
   1  -5  -3    6.00    2.50
   3   5   1  372.66   13.90
   4   2   1  220.28   10.40
   5   0   0   54.79    6.30
  -1  -7  -6    6.10    5.90
   1  -4  -2  707.23    8.90
   4   4   1   45.40    7.60
  -4  -3  -5  201.38   11.80
   1  -6  -4    2.10    3.40
   2   2   1 1274.87   16.50
   2   3   1 6371.66   40.10
   2   6   0  142.59    9.20
   3  -1   0 3800.92   24.90
   3   2   1  439.66   12.10
   3   4   1  338.67   12.60
   4   3   1   13.10    4.80
  -4   0  -4   32.80    5.50
  -3  -5  -5   49.99    6.70
  -3  -2  -3 1258.07   20.30
  -2  -6  -5   -3.50    5.70
  -2  -5  -4  402.56   13.60
  -2  -2  -2  312.27    8.90
  -1   4  -1   50.29    2.30
   0  -5  -3   51.09    4.40
   1   5   0   13.20    4.90
   2  -6  -4  375.66    7.90
   3   3   1  430.66   13.00
   4  -2  -1    5.40    3.30
   6   0  -1  389.26   15.40
  -4  -1  -4  104.59    7.40
  -4   1  -4   64.39    6.60
  -3  -4  -4   13.20    6.50
   0  -6  -4   54.79    5.40
   3   6   0  160.98   10.00
   5   1   0   52.29    6.90
  -4  -2  -4    5.70    6.00
  -3   3  -3  504.75    8.60
  -2  -4  -3  124.09    8.10
   2  -1   0  216.08    4.80
   4   0   0  331.37   10.50
   5  -1  -1  283.27   10.70
   0  -7  -5  332.97   11.90
   0  -4  -2   16.00    2.90
   1   6  -1  110.99    7.50
   6  -1  -2   47.90    8.40
  -3  -3  -3  145.79    9.20
  -1  -6  -4   93.09    7.20
  -1  -5  -3   -0.40    4.20
   2   5   0  825.72   17.90
   3   5   0   73.49    8.30
  -4  -3  -4  110.69    9.50
  -1  -7  -5   42.30    6.60
   4   1   0  265.47   10.00
   4   4   0    5.90    4.80
  -4  -3  -2  101.79    8.60
  -3  -2  -1  431.96   12.00
  -2  -4  -3  125.29    7.40
  -2  -2  -1 1234.18   16.30
   1   3   1  214.08    6.80
   1   7   1  234.38   10.90
   3   2  -1    0.40    3.70
   4   0  -4   41.70    5.80
  -4  -4  -3   18.70    5.10
  -2   1   1  220.28    5.20
   4   3  -2   24.10    6.90
  -4  -2  -1  230.38   10.60
  -4   2   1    9.20    3.40
   1   6   1   -0.70    4.10
   4  -2  -7   56.59    6.90
  -5   0   0   42.20    6.40
  -3  -1   0  167.88    7.60
  -3   1   1 7062.39   35.30
  -2  -5  -4  400.76   12.20
  -1  -3  -2  414.76    8.90
   0  -6  -7   47.90    4.50
   0   2   1   25.50    1.70
   0   7   1   94.39    6.90
   1   1   0 1327.97   11.60
   3   3  -1  225.78   10.50
  -3  -6  -5  907.71   21.20
  -2  -1   0  470.45    9.50
  -1  -6  -6    6.50    3.60
   1   5   1   20.30    4.60
   2   3   0 1141.29   17.70
   3   1  -2  998.60   16.70
   4   2  -3  217.78   11.40
  -2  -7  -7   69.29    7.50
  -1  -2  -1  101.89    4.10
   2   6   0  130.89    9.50
   3  -2  -5    4.70    3.20
   3   4  -1  128.49    9.50
   3   5  -1    0.50    6.90
  -6   1   0  294.97   12.90
  -4   1   1   95.69    5.90
   0  -5  -5   11.30    2.70
   2   1  -1   55.39    4.70
   2   4   0 9941.91   55.89
   4  -1  -6  918.81   19.20
   4   1  -4  114.19    8.70
  -2  -6  -5    0.40    4.40
   0   6   1   12.30    3.90
   1   7   0   69.49    8.40
   3  -1  -4   35.20    4.20
   4   0  -5    6.90    4.90
  -5  -1   0   57.89    7.10
  -5   2   1  237.68    9.80
  -4  -4  -2  198.88   11.10
  -3  -4  -2  659.93   16.20
  -1  -5  -4  111.49    6.40
   3   2  -2  105.09    8.00
  -4  -3  -1    9.20    5.90
  -3  -5  -3   10.50    5.70
  -3  -3  -1  418.46   12.50
   0   5   1   20.60    3.50
   3  -3  -7    1.00    3.30
  -5   1   1  281.47   10.60
  -4   0   1  142.09    7.50
  -3  -6  -4   29.60    6.60
  -2  -4  -2 1502.25   20.70
  -1  -1   0 1385.76   12.00
  -1   1   1  610.14    4.70
  -1   6   1  674.83   12.50
   0   7   0  263.27   11.90
   1   6   0    4.40    5.00
   3   4  -2    7.60    6.60
   4  -1  -7    4.20    5.40
   4   0  -6   36.10    6.60
   4   1  -5   23.90    6.60
  -3  -2   0  215.88    9.10
  -2  -7  -6  133.99    9.00
  -2  -3  -1 6413.96   39.20
   0   4   1   31.80    3.40
   2   0  -2    0.50    3.00
   3   1  -3    0.80    4.90
  -2   0   1 1424.96   14.10
  -2   6   1  124.29    5.30
  -1  -6  -5  150.18    7.50
   1  -5  -6   43.00    1.90
   1   5   0    2.40    4.40
   2   5  -1  914.01   20.40
  -5   0   1  183.48    9.40
   2   3  -1 3786.92   33.30
  -6   1   1  246.48   12.00
  -2  -6  -4   81.69    6.80
   1   4   0 2238.58   24.00
   2  -3  -5    3.00    1.60
   3  -2  -6   42.80    4.50
   3   0  -4   10.40    4.40
   3   2  -3   10.40    5.80
  -4  -4  -1   44.90    7.20
  -2  -2   0  967.40   14.30
   0  -6  -6    2.50    2.50
   3  -1  -5  130.99    6.90
   3   3  -3  627.54   17.70
  -6   0   1  390.46   14.60
  -5  -1   1  323.47   12.40
  -3  -1   1   83.89    6.00
  -1   5   1    7.40    2.50
   0   6   0  272.77   10.40
   1   6  -1  131.39    9.30
  -4  -3   0   15.50    6.10
  -3  -5  -2 2547.45   31.70
  -3  -4  -1  344.57   12.10
   0   7  -1    3.60    6.10
   1   0  -1 4711.73   18.70
   2  -2  -4  575.04    8.40
   2   5  -2  164.58   10.80
   3  -3  -8   44.10    5.10
  -3  -6  -3 1228.08   23.40
  -2  -7  -5  248.08   11.00
   2   1  -2  124.59    6.40
   3   1  -4   64.99    7.00
  -4   2   2  817.62   12.90
  -3  -3   0  123.89    8.00
  -3   2   2 1667.53   14.50
   3   2  -4   48.50    7.30
   3   3  -4  153.08   10.90
  -4  -2   1   98.79    7.90
  -4   1   2  785.82   13.90
  -4   3   2   11.40    2.60
  -3   3   2   60.99    2.70
  -1  -5  -3    7.80    3.40
   0   5   0  199.68    8.40
   1   5  -1   81.89    7.40
   2   2  -2    8.10    5.00
   3  -2  -7    3.40    4.00
   3   0  -5  132.59    8.00
  -5   1   2   13.60    5.30
  -5   2   2   90.49    6.60
  -1   6   0  109.29    6.50
   2   3  -2  966.20   18.20
   3  -1  -6   84.39    6.60
  -3   1   2  307.87    7.60
  -2  -4  -1 1874.71   22.90
  -2  -1   1   53.79    3.90
   0  -5  -4   16.60    2.60
   0   6  -1    8.50    5.20
  -5   0   2   38.80    5.70
  -4  -4   0   -0.10    5.70
  -4   0   2  101.29    6.50
  -3  -2   1   -1.40    4.80
  -2  -6  -3  269.17   10.60
  -1  -6  -4   96.89    5.80
  -1   4   1   37.20    2.80
   2  -4  -7    9.10    2.50
   3   2  -5   62.69    8.20
  -6   1   2   57.09    7.50
  -2  -3   0 1088.89   16.90
  -2   5   1    1.90    2.10
   2   0  -3 3007.70   24.30
   3  -2  -8    6.30    4.90
   3   0  -6   12.80    5.50
  -6   0   2  219.38   11.60
  -3  -6  -2   93.49    8.60
  -3  -5  -1  394.76   13.60
  -2  -7  -4  372.96   12.90
  -1  -2   0   -1.20    2.60
   0   4   0  907.91   14.00
   3  -1  -7   -2.50    4.60
  -5  -1   2   -0.30    5.00
  -3  -4   0  981.40   19.50
  -2   6   0   40.30    4.90
   1   1  -1    9.40    2.00
   1   3  -1 5781.72   36.80
   2   3  -3  175.08   10.00
   3  -2  -9   92.09    8.70
  -1  -7  -5   36.40    5.40
   0   6  -2  298.47   13.00
   1   2  -1  235.98    7.30
   2   2  -3  152.38    8.60
   3  -1  -8  148.99   10.50
   3   0  -7   17.80    6.30
  -1   0   1 4929.51   19.30
  -1   6  -1   64.49    6.70
   0   5  -1  220.38    9.40
  -5  -2   2   -4.10    5.70
  -3  -3   1  216.28    9.90
  -2  -8  -5  205.78   11.30
  -2  -2   1 1359.36   17.60
  -1   5   0   67.09    4.70
   0  -6  -5  459.95    8.90
   1   4  -2  242.58   10.60
   2  -3  -6  334.67    7.80
  -4  -2   2  113.69    8.20
  -3  -1   2 1016.10   16.20
   2  -2  -5 1168.98   14.50
   2   3  -4  126.69    8.70
  -3   5   1   39.70    2.80
  -2  -6  -2 2553.64   30.40
  -1  -5  -2   36.90    4.40
  -1   3   1   17.90    1.80
   2  -4  -8   12.50    3.50
  -2  -4   0 9669.93   53.19
  -2   2   2 7064.29   19.50
  -1  -4  -1 1690.33   19.10
   2   0  -4  443.36   11.10
   2   2  -4   62.99    6.30
  -5   0   3   14.00    4.70
  -5   1   3   21.40    5.30
  -3  -5   0   70.59    7.70
  -2  -7  -3  174.38    9.60
  -2   6  -1  294.27   11.10
  -1  -6  -3    3.20    3.30
  -1   6  -2   59.69    7.80
   0   5  -2    8.50    5.30
   1  -1  -2  594.94    6.10
   1   3  -2 1225.88   19.20
   2   1  -4 3078.59   30.80
  -4  -3   2   18.10    6.20
  -2   0   2    2.20    2.90
   0   2   0  989.60   10.00
   2   2  -5   33.00    6.90
  -5  -1   3   42.60    6.50
  -5   2   3  356.66   10.20
  -4   0   3  262.07    9.40
  -4   1   3   15.40    3.60
  -3  -4   1  124.89    7.80
  -1  -3   0   12.50    3.80
   2  -1  -5 3118.19   27.50
  -2  -3   1 3759.32   31.60
  -1  -1   1    9.80    2.60
  -1   5  -1   83.29    6.20
   0   5  -3  726.83   19.30
   1   2  -2 2421.76   23.70
   1   4  -4  178.68   10.20
   2  -3  -7   41.70    4.20
   2   1  -5  347.17   12.50
  -4  -1   3    3.00    4.70
  -4   2   3   21.50    3.10
  -2  -1   2  132.49    6.30
  -2   5   0  340.97    9.00
  -2   6  -2   16.40    6.40
   2  -2  -6    0.90    3.10
  -3  -3   2  302.47   11.50
  -2   4   1    3.70    2.00
   2  -3  -8   28.80    5.50
   2   1  -6  573.14   16.80
  -2  -6  -1  671.23   16.50
   0   1   0 5228.48   15.70
   1   1  -2  234.68    6.60
   2  -1  -6   53.69    5.70
  -3  -5   1   13.00    6.20
  -3   1   3  703.13   11.40
  -2  -7  -2  754.02   18.20
  -1   5  -2  322.57   11.90
   0   3  -1 1880.41   19.70
   1   3  -4 2410.96   31.80
   2  -3  -9  841.32   18.60
   2  -2  -7   28.30    4.70
   2   0  -7  258.57   11.90
  -3  -1   3    2.60    4.40
  -2  -2   2    5.80    4.60
   1   2  -3   80.69    6.90
   2  -2  -9  124.49    9.60
   2  -2  -8   62.79    6.70
   2  -1  -7    6.50    4.90
  -2  -4   1  501.75   13.10
  -1  -6  -2   29.80    4.50
  -1  -2   1  228.28    7.00
   0  -6  -4   57.69    3.80
   1   3  -5   51.19    6.50
   2  -1  -8  211.98   11.10
  -5   0   4  163.18    9.00
  -3  -4   2    1.30    5.60
  -1  -4   0 2273.27   23.40
  -1   5  -3  121.49    9.20
  -5   1   4  553.04   14.10
  -3  -2   3   14.40    4.10
  -3   2   3 3890.01   21.60
  -3   5   0  358.06    9.30
  -2   5  -1    2.40    3.40
  -1  -7  -3  592.74   14.10
   1   2  -4   25.50    6.10
  -2  -3   2  989.00   17.80
  -1   4  -1   53.59    4.90
  -4  -1   4  106.79    7.70
  -4   0   4   37.00    5.10
  -2  -7  -1   56.29    7.20
  -2  -6   0  134.89    9.00
   0   3  -2   57.59    5.80
   1  -5  -6   46.30    2.00
   1   2  -6  112.59    9.50
   1   2  -5  326.27   12.80
  -4   1   4  506.25   11.90
  -3  -3   3  631.44   16.00
  -2  -5   1  860.91   18.60
  -2   5  -2   68.09    6.70
  -1  -3   1 5651.23   35.50
   0  -7  -5  382.56    8.50
   0   2  -1  174.48    5.80
  -5   2   4   13.80    3.80
  -2   5  -3   57.19    8.00
  -1   3   0 1735.03   15.30
  -1   4  -2   10.40    4.60
   0   3  -3    4.00    5.30
   1   0  -3 4057.79   25.90
   1   1  -4  108.59    6.50
  -3   5  -1   48.50    5.00
  -2  -4   2   75.49    6.30
  -2  -1   3  322.17    9.50
  -2   0   3 3104.59   23.90
  -1  -6  -1    2.10    3.80
  -1  -5   0   12.00    4.50
   0   3  -4  436.36   14.10
   1   1  -7    0.50    6.20
   1   1  -6   64.69    7.70
   1   1  -5   89.99    7.70
  -3   0   4   11.70    4.10
  -2   4   0    4.30    2.20
  -1  -7  -2  298.67   10.90
  -1   4  -3  274.87   11.40
   0   3  -5  101.29    8.00
   1  -1  -3  505.15    7.80
  -5   0   5  117.29    8.50
  -4   2   4 3313.57   25.30
  -3  -2   4   50.29    6.70
  -3   5  -2  216.38   10.50
  -1  -4   1   22.00    5.10
  -1   4  -4   46.80    6.10
   0  -6  -3    8.70    3.00
   0  -4  -1   40.10    3.50
   0  -2   0 1030.50   10.40
   1   0  -4 1538.15   18.90
  -1  -1   2  255.97    6.80
   1   0  -7   24.00    6.30
  -5   1   5 1028.80   19.40
  -4  -1   5   22.20    5.90
  -3  -3   4  135.19    9.70
  -3   1   4   44.20    4.20
  -3   4   1   97.59    4.00
  -2  -5   2  171.38   10.00
  -2  -3   3  174.08    9.30
  -1  -8  -3   66.69    6.70
  -1  -2   2 2399.06   23.00
  -1   0   2   10.90    2.40
   0   2  -2  662.13   11.90
   1  -5  -7   -0.50    2.00
   1  -4 -10  580.84   16.20
   1   0  -6  149.99    8.80
   1   0  -5   51.59    6.00
  -4   0   5   -3.90    4.00
   1  -5  -8  127.19    5.80
   1  -2  -9  215.28   11.10
   1  -1  -8  105.69    8.60
  -2   4  -1  614.34   12.70
  -1  -6   0    9.10    4.90
   0  -7  -4  131.79    6.00
   0   2  -6   28.00    6.90
   0   2  -3 2551.54   26.20
   1  -4  -9 3000.80   32.20
   1  -1  -7 1734.83   25.50
   1  -1  -4 4310.37   27.20
  -2  -4   3  339.07   13.00
  -1  -7  -1  241.68   10.70
  -1  -3   2 1208.78   18.30
   0  -3   0 2229.98   18.60
   0   2  -5  545.05   15.00
   0   2  -4  454.25   13.20
   1  -4  -5    0.20    1.40
   1  -3  -9  814.82   18.70
   1  -3  -4  125.59    3.20
   1  -2  -8   98.39    7.70
  -4   1   5  238.68    9.10
  -2   4  -4    7.10    5.90
  -2   4  -3   80.59    7.50
   0   1  -1 1602.24   12.70
   1  -4  -8   39.20    5.10
  -2  -1   4 3061.39   29.70
  -1  -8  -2   44.10    6.50
  -1   3  -5   14.40    4.80
   0  -5  -1   17.00    3.90
   1  -3  -8  760.82   16.30
   1  -2  -7   73.29    6.20
  -3  -2   5   60.79    6.40
  -1  -4   2  241.88   10.20
   0   1  -7  140.79   10.00
   1  -4  -7   79.19    4.70
   1  -4  -6  111.09    4.50
   1  -3  -7  248.08    9.00
   1  -2  -6   -0.30    3.50
   1  -2  -5  731.23   11.90
  -3   4   0    5.50    2.90
  -2  -3   4  119.39    8.80
  -2   0   4  424.56   10.60
   1  -3  -6   96.89    5.40
   1  -3  -5  207.58    5.70
  -3   2   4  320.77    7.40
  -2   3   1  129.09    3.60
  -1  -6   1  125.49    8.80
   0   1  -6 1004.30   20.30
  -5   1   6  750.92   17.60
  -4   0   6   45.90    6.30
  -1  -1   3 1075.19   15.80
   0   1  -5  129.09    8.40
   0   1  -2   85.59    4.70
  -5   0  -5  480.15   12.90
  -4   0  -3   38.70    3.50
  -1   5   4  324.87   10.40
   2   4   4  449.06   12.40
   3  -3  -8   46.10    6.10
   3   3   3  158.68    6.80
  -2  -2  -4 2715.73   24.60
   1   4   4  874.91   15.60
   1   6   5  129.79    9.10
   0   3   3  566.94   10.70
  -4   3   0   51.49    1.90
  -3  -3  -7  480.85   14.80
  -2  -3  -6  289.27   10.80
  -2   3   2 1846.72   15.60
   2  -3  -6  339.37   10.30
   2   3   3  370.46    9.80
   3  -3  -7    0.40    5.10
   4   1   0  269.87    5.60
   5   1  -1  362.46    6.30
  -5  -1  -6    2.40    4.80
  -4  -2  -6  264.07   10.70
  -4  -1  -4  100.49    6.20
  -2   5   3  195.18    7.60
  -1   6   4   -0.30    4.10
   0  -3  -5   40.20    5.30
   0   5   4   17.70    5.10
   1   0   0  102.49    1.20
   1   3   3  317.97    8.80
   2   1   1  483.25    6.80
   3   5   4   41.70    6.20
   4   4   3   24.90    5.00
  -3   5   2   43.40    4.60
  -2  -1  -2 4225.58   22.60
  -1  -3  -5  947.51   16.50
   1  -2  -3    5.30    2.70
   2   2   2  326.77    7.30
   4   3   2   92.09    5.70
   6   2  -1  202.18    6.60
  -5   1  -3  163.68    5.60
  -1  -2  -3    6.20    2.50
  -1   4   3   40.30    4.00
   0   2   2 1008.50   10.90
   1   5   4  111.09    7.60
   2   5   4  394.86   12.50
   4   2   1  217.98    6.60
   5   4   2    9.30    5.10
  -5   0  -4 1261.67   17.40
  -3  -3  -6   44.30    6.00
  -2   6   3  280.67   10.10
  -1  -4  -7   17.90    5.60
   0  -4  -7  629.84   15.90
   1   2   2 3800.12   22.60
   6   3   0  189.78    8.10
   6   4   1  142.19    8.30
  -3   3   1  165.08    4.30
  -2  -3  -5 1511.25   20.90
   1  -4  -7   82.29    6.90
   2  -4  -8    9.10    5.30
   3   4   3  179.38    8.40
   4  -2  -5  220.08    6.40
   4  -1  -3   15.00    1.40
   5   2   0    3.70    2.70
   5   3   1   26.50    4.20
  -5  -1  -5    5.30    4.90
  -4  -2  -5  171.18    8.10
  -2  -4  -7  132.19    8.90
   0   1   1  437.16    5.10
   1   6   4   85.99    7.60
   2  -3  -5    4.30    3.10
   3  -3  -6  121.79    6.20
  -2  -2  -3    7.10    3.40
   0   4   3 1704.83   20.00
   1   1   1 1787.32   11.40
  -1   5   3    3.00    3.20
   2   4   3  136.89    7.40
  -5  -2  -6    8.40    5.20
  -3  -3  -5    6.20    4.60
  -2   4   2   46.10    4.20
  -1  -4  -6   39.60    6.10
  -1  -3  -4  872.41   14.60
   0  -4  -6  923.61   17.70
   0  -3  -4 5811.22   35.30
   1   4   3   21.60    3.80
   2  -4  -7    9.70    4.30
   3   3   2  315.17    9.00
   5   5   2    8.60    5.10
  -4  -3  -6  337.27   12.00
  -1   6   3  192.78    8.90
   3  -4  -8  129.59    8.30
   3   5   3   11.20    5.00
   4   4   2  187.18    8.50
  -4  -1  -3  232.68    7.20
  -2  -4  -6    4.60    3.60
   1  -4  -6  126.79    6.80
  -4   0  -2  259.67    5.80
  -2  -3  -4 1313.47   18.30
   2   5   3 3471.75   33.70
   3  -1  -2  299.67    3.10
   6   4   0   10.50    4.90
  -4  -2  -4    5.10    3.50
  -3  -1  -2  738.43   10.10
  -3   4   1   89.99    4.60
  -2   5   2  686.23   13.40
   0  -1  -1  481.95    5.50
   1   5   3    6.90    4.70
   2   3   2  632.74   11.70
   5   4   1  147.29    7.90
  -5  -1  -4    3.90    3.10
  -3  -4  -6   37.20    6.10
  -2   6   2  236.68    9.60
   2   6   3  246.28   11.10
   4   3   1   13.60    3.70
   6   3  -1    0.00    4.30
  -5  -2  -5   25.60    4.80
  -5   0  -3  832.52   11.90
  -4  -3  -5  201.58    9.00
  -3   5   1   37.00    4.80
  -1  -4  -5  138.99    8.00
   0  -4  -5    7.80    4.60
   0   3   2 3225.78   22.90
   1   3   2  416.56    9.30
   1   6   3    5.30    3.80
   2  -4  -6   57.89    5.40
   3  -4  -7  171.28    8.30
   3   4   2  679.53   14.30
  -3   0  -1 2406.56   12.90
  -2  -4  -5  951.20   17.90
  -1  -1  -1 1899.91   12.00
   0  -2  -2 1062.09   11.40
   5   3   0    5.80    3.40
  -5  -3  -6  288.67   11.70
  -3  -3  -4   20.10    4.60
  -1  -2  -2 3814.42   22.80
   1  -5  -7   -0.10    4.60
   2  -3  -4  297.47    7.70
   4  -3  -6 1472.15   18.10
   1  -4  -5    3.60    2.80
  -1   5   2  226.18    8.40
  -1   6   2   55.69    5.80
   2   4   2 1525.75   20.00
   3   5   2 2433.36   28.90
   4   2   0    9.20    2.70
  -3  -4  -5  179.38    8.30
  -2  -5  -6    2.40    5.20
  -1  -5  -6  251.67   10.30
   0  -3  -3  553.74   10.60
   0   4   2   16.80    4.00
   1  -2  -2  872.11    9.60
   2   2   1 1209.78   13.10
   4   4   1   35.00    5.20
   5   2  -1   88.19    4.70
   6   4  -1  155.08    9.00
  -2  -2  -2  308.97    7.40
  -2   3   1  122.79    4.70
   1   4   2 2961.80   26.40
   2   5   2 7821.02   49.90
   5   4   0  312.27   11.00
  -2  -3  -3  357.46    9.50
  -1   2   1 2832.82   15.80
   0   5   2    8.00    4.40
   2  -5  -7    5.80    5.10
   2   6   2 2539.25   31.90
   3  -4  -6  211.28    8.50
   3   0  -1 1927.81    8.80
   3   3   1  425.26   10.00
   4  -2  -4 3184.88   16.40
  -5  -3  -5  638.44   15.40
  -5  -2  -4   -1.80    3.30
  -4  -3  -4  102.39    6.50
  -4  -2  -3    5.50    3.20
  -2   6   1  130.89    7.90
  -1  -4  -4  840.42   15.30
   0  -4  -4    1.40    4.00
   1  -5  -6   32.20    5.60
   1  -3  -3   11.00    3.20
   1   5   2   26.00    4.30
   1   6   2   28.50    4.70
   2  -4  -5   54.09    4.80
   3  -2  -3 3697.23   17.70
   5   1  -2    5.70    2.00
  -2  -4  -4  423.16   11.80
  -2  -1  -1  488.05    6.90
  -2   4   1    0.70    3.20
  -2   5   1    1.30    3.10
   4   1  -1  425.36    7.20
   6   3  -2  133.09    7.80
  -3   2   0 3922.01   14.70
   1   2   1   94.49    4.10
   5   0  -3    8.40    1.50
  -5  -1  -3  130.39    5.50
  -4  -1  -2   51.39    3.70
  -3  -3  -3  144.19    6.90
  -2  -5  -5  167.38    9.20
  -1  -5  -5  146.59    8.50
   0   2   1   30.10    2.60
   3   4   1  369.76   10.50
   4   3   0   12.40    3.70
  -3  -4  -4   11.70    4.80
  -3   5   0  314.37    9.70
  -1   6   1  674.93   16.10
   0  -5  -5   11.40    4.90
   1  -4  -4   23.40    4.20
   2   3   1 6594.54   35.70
   3   5   1  393.96   12.50
   5   3  -1   11.20    4.00
  -5   1  -2  186.58    3.00
   2  -5  -6  280.17   10.40
   3  -3  -4   15.00    2.60
  -3  -5  -5   53.99    5.70
  -3   4   0    4.80    3.20
  -1   3   1   16.40    2.80
  -1   5   1    8.10    3.40
   3  -5  -7  602.14   15.30
   4   4   0   -5.40    3.80
   5   4  -1  355.76   12.10
  -5  -4  -5   86.39    7.40
  -3   3   0  126.79    4.40
   1  -5  -5  620.94   14.50
   1   6   1   -0.90    4.90
   2   4   1 1923.01   22.50
   2   5   1 2817.62   30.60
   4  -3  -5   80.89    3.90
  -5  -3  -4   41.90    5.30
  -4  -4  -4   18.00    4.90
  -2   6   0   45.20    5.70
   1   3   1  224.88    7.10
   2   1   0  465.25    6.50
   4   0  -2  104.99    2.90
  -6  -3  -5  113.09    7.90
  -4  -3  -3    5.00    3.70
  -1  -4  -3   30.70    4.90
   0   3   1  962.00   12.60
   0   4   1   43.80    4.90
   0   5   1   16.90    3.80
   1   4   1 1741.73   20.70
   1   5   1   27.60    4.40
   5   2  -2    8.10    3.50
  -2  -4  -3  119.99    7.10
  -1  -5  -4  105.19    7.50
  -1  -3  -2  418.96    9.50
   2  -4  -4  373.56    9.50
  -5  -2  -3   55.79    4.60
  -4   3  -1    7.00    2.20
  -2  -5  -4  374.46   11.80
  -2  -3  -2  638.04   11.80
  -2   5   0  335.97   10.40
   0  -4  -3 1694.83   20.20
   0  -3  -2 3272.97   23.50
   1  -6  -6    1.40    4.80
   3   3   0  113.59    6.10
   4   2  -1  107.89    5.20
  -6  -2  -4   85.89    6.10
  -3  -5  -4   40.50    6.20
  -3  -1  -1  155.68    4.70
  -1   6   0  117.49    7.90
   0  -5  -4   13.50    4.70
   3   4   0  975.20   17.30
   3   5   0   70.59    6.20
  -4  -2  -2  150.08    6.30
  -4   2  -1   12.40    1.60
  -3  -4  -3  177.78    7.80
   3  -5  -6   50.19    5.70
   5   3  -2   48.70    5.40
   5   4  -2   35.90    6.10
  -5  -4  -4  214.58    9.80
  -5   0  -2  202.38    4.60
  -3   5  -1   41.80    5.30
  -1  -2  -1  100.69    4.30
   4   3  -1  204.08    8.10
  -3  -3  -2  306.97    9.00
  -2   4   0    6.20    3.10
   2   5   0  841.72   17.70
  -2  -2  -1 1275.97   13.60
   0  -2  -1   24.30    2.60
   1  -5  -4  312.87   10.10
   2   2   0  919.71   11.70
  -6  -3  -4    9.40    4.60
  -4  -4  -3   27.10    5.10
   0   5   0  202.48    9.20
   1   5   0    0.60    4.80
   2  -6  -6    9.50    5.10
   2   4   0 9817.62   51.49
   5   1  -3   38.70    3.70
  -2   3   0   37.00    3.30
   1  -6  -5   46.70    6.10
   2   3   0 1120.99   15.20
   3   5  -1    6.30    5.30
  -3   4  -1  426.36   10.20
  -2  -5  -3 3496.95   34.00
  -1  -6  -4   83.99    7.60
  -1  -5  -3    6.20    4.80
   3   1  -1   84.09    3.80
  -5  -1  -2   80.69    4.10
  -3  -5  -3    9.70    5.10
  -2  -4  -2 1513.45   20.20
  -2   5  -1    6.50    3.80
  -1  -4  -2 2929.81   26.80
   1   4   0 2341.47   24.60
   3   4  -1  117.79    7.60
   5   2  -3    9.40    3.70
   5   3  -3  335.27   11.90
  -4  -3  -2  104.89    6.00
  -4   0  -1  223.78    3.80
  -2   2   0  424.66    6.30
   0  -5  -3   49.99    5.70
   0   4   0  951.30   15.40
   1   1   0 1319.67    9.50
   4   1  -2  125.29    4.70
   4   4  -2   -1.50    4.70
  -6  -4  -4  384.76   13.10
  -3   5  -2  212.28    9.50
   1   3   0   11.00    4.00
   2   5  -1  883.51   18.50
   3   3  -1  226.18    8.40
   4   3  -2   21.90    4.50
  -6  -2  -3    6.70    3.80
  -5  -4  -3  131.29    7.90
  -3  -4  -2  671.13   14.00
  -1   3   0 1655.33   16.60
  -1   5  -1   67.39    5.90
   0  -4  -2   10.20    4.10
   1   2   0    1.30    2.50
   2  -5  -4    7.70    3.60
   2  -4  -3  175.28    6.50
   4   2  -2  106.89    5.70
  -5  -2  -2  100.99    5.50
   0   5  -1  222.48    9.90
   1   5  -1   75.39    7.20
   2  -6  -5  108.59    7.60
  -4  -1  -1  193.18    5.10
  -2  -3  -1 6354.36   35.30
  -1  -3  -1  220.88    7.20
   1  -2  -1 2855.51   16.20
   2   4  -1  506.45   13.10
   3  -3  -3 2420.16   16.40
   5   0  -4  174.18    5.80
  -4  -4  -2  191.38    8.60
  -3   3  -1  779.22   11.40
  -2  -6  -3  241.98   11.10
  -2   4  -1  620.84   12.70
   1  -6  -4    5.60    4.40
   1  -5  -3   -1.80    3.50
   5   3  -4  219.88   10.90
  -6  -3  -3  214.98    8.80
  -2   5  -2   70.19    6.30
  -1  -6  -3    2.10    5.00
  -1   2   0 1793.42   13.60
   0   2   0  981.10   10.70
   3   4  -2    8.10    5.00
  -5  -3  -2   27.60    4.30
  -4   3  -2   28.90    3.70
  -3  -3  -1  417.26   10.10
  -2  -5  -2 7876.41   50.29
  -1  -5  -2   31.40    5.50
   0  -3  -1  978.20   13.00
   4  -1  -3   16.90    1.40
   5   1  -4   -1.00    3.80
   5   2  -4  695.03   15.60
  -4  -2  -1  230.18    7.00
  -3  -5  -2 2447.66   29.30
  -3   4  -2  432.56   11.40
  -1   5  -2  322.37   11.70
   2   3  -1 3752.22   29.10
   4   3  -3  337.47   11.50
  -6  -4  -3  311.87   11.50
  -2   0   0  358.86    3.30
   0   4  -1  236.98    8.50
   0   5  -2    2.50    5.00
   1   5  -2  201.68    9.70
   4  -3  -4 3395.66   15.70
  -1  -1   0 1379.26    9.90
   0  -5  -2    8.50    4.50
   0   1   0 5233.88   16.80
   3   3  -2  287.47    9.40
  -5  -4  -2    7.30    4.10
  -2  -4  -1 1892.81   22.10
  -1  -4  -1 1755.52   20.80
   2   2  -1 1323.67   14.90
   2   4  -2   68.29    6.80
   4   2  -3  208.68    8.10
  -4  -3  -1   14.30    3.70
  -3  -4  -1  367.96   10.90
  -2  -1   0  481.85    6.60
  -2   3  -1    1.50    2.70
  -1   1   0  109.09    2.40
   1   3  -1 5650.83   34.70
   2  -6  -4  385.56   11.90
   3   4  -3   16.20    4.40
   5   2  -5   53.59    6.60
  -2   4  -2  667.83   14.10
   2  -5  -3  202.58    7.70
   4   1  -3    2.00    3.00
  -3   2  -1   16.10    2.30
  -1  -6  -2   25.10    5.70
   0  -4  -1   40.70    4.80
   1  -3  -1   20.10    3.00
   1   4  -2  229.48    9.80
   2   1  -1   51.59    3.20
   4   0  -3  260.17    6.00
   4   3  -4   73.59    7.10
   5   1  -5   50.89    6.10
  -4  -4  -1   42.60    5.40
  -3   4  -3 1029.30   18.70
  -2  -2   0  934.61   11.80
  -1  -2   0    4.40    2.60
  -1   3  -1   21.60    3.30
   0   3  -1 1815.02   19.30
   1  -5  -2  225.08    8.50
  -2  -5  -1 2843.92   30.50
   0  -1   0 5322.07   17.30
   0   4  -2    2.90    3.30
   2   3  -2  916.61   16.00
   2   4  -3  326.47   12.20
  -3  -5  -1  395.96   12.10
  -2   2   2 6748.92   45.90
  -2   2   6    3.70    7.70
   0   4  -4   81.89    4.70
   1   0   8 1442.86   22.70
   2   1  -4 3057.89   33.60
   4   0  -3  253.87   13.60
   5  -1   1  687.03   19.10
  -2   2   5 1131.59   24.40
   0   0   6   68.79    6.40
   0   1   9  655.33   19.70
   1   4  -5   94.39    7.30
   2  -1   0  241.88    7.60
  -2   2   3  858.31   18.20
  -2   2   4  559.94   16.80
   2   2  -5   21.50    6.20
   3  -1  -1 7193.38   48.50
   5  -1   0   10.80    6.80
  -2   4   0    7.10    3.80
  -1   1   6    6.30    6.50
   1   0  -2   11.30    2.80
   1   1  10  480.95   17.20
   2  -1   5 1117.79    8.70
   2   0  -3 3056.39   31.20
   6  -1   2   31.50    8.10
  -2   3   1  133.59    7.60
  -2   6   0   49.30    6.40
   1   3  -5   47.30    5.40
   2   4  -6    2.50    6.30
   3   1  -5   44.50    8.30
   5  -1  -1  289.17   14.50
  -2   3   6  337.87   16.20
  -2   5   0  327.57   10.50
  -1   1   5  804.82   18.00
   0   1   8 1727.43   29.00
   3   0  -4   10.00    7.20
   4  -1  -2  784.82   20.50
   4   0  -4   44.20    7.30
  -1   1   1  586.24    9.60
   0   3  -4  463.95    8.90
   1   0   7   12.50    4.70
   2  -1  -1  217.98    7.70
   2   3  -6  241.18   12.10
   3  -1  -2  296.17   12.10
  -2   3   4  323.77   14.10
  -2   3   5   10.80    5.70
  -1   1   4 4430.56   36.90
  -2   3   3 3605.44   38.40
  -2   4   1    0.00    4.10
  -1   1   2  590.94   11.40
  -1   1   3  502.75   12.10
  -1   2   7   66.09    9.10
   0   0   4    8.20    3.90
   1   1   9  122.09    9.40
   2   0   8   60.29    5.10
   4  -1  -3   10.40    7.40
  -2   5   1   -0.30    5.20
  -2   6   1  137.19    9.30
   1   2  -5  301.77   10.50
   2   0  -4  455.15   13.50
   2   2  -6   53.99    7.70
  -2   4   2   52.89    7.00
  -2   4   5   57.79    9.70
  -2   7   2  121.79   10.70
   0   1   7   52.49    7.00
   0   2   9  333.77   14.80
   2  -1  -2  691.23   14.70
   3  -1  -3  730.03   18.00
   3   0  -5  126.29   10.70
  -2   4   4  350.66   15.40
  -1   2   6   -1.50    6.70
   1   0  -3 4141.89   30.60
  -2   5   2  672.33   18.20
  -2   6   2  218.68   12.10
   0   0   3  113.29    4.90
   4  -1  -4  523.25   18.30
  -2   5   3  197.08   12.00
  -2   5   4    5.30    7.70
  -2   6   3  263.57   14.50
   1   0   6 1980.30   21.90
   1   4  -6   99.29    7.40
   3  -1  -4   44.50    8.20
   4  -2   0 1692.13   25.70
   4  -2   1    8.00    4.90
  -1   2   5  790.72   18.10
  -1   3   7  255.97   13.10
   0   2   8   16.80    7.10
   1   1   8 3627.14   38.30
   1   3  -6   14.10    5.50
   2  -1  -3  385.46   12.70
   2   0  -5  264.87   12.20
   2   3  -7  332.97   14.30
   4  -2  -1    0.70    5.30
   5  -2  -1  236.78   13.10
   5  -2   0  198.28   11.60
   5  -2   1  309.47   13.00
   0   0   2  815.32    8.90
   0   1  -3 1730.63   15.10
   0   2  -4  470.25    9.10
   1  -1   1  293.07    4.00
   1   1  -5   75.19    6.70
   3   0  -6    8.10    7.70
  -1   2   4  209.78   10.30
   2   1   9   20.20    6.00
   2   2  -7   13.60    6.40
   3  -2   0 4227.58   34.30
   4  -2  -2  809.12   20.10
  -1   3   6   94.99    8.60
   1   0  -4 1559.84   21.10
   1   2  -6  121.59    8.40
   2   0   7   16.30    3.30
   3  -1  -5  134.89   11.00
  -1   2   3    8.10    5.40
  -1   5  -2  326.37    7.20
   1  -1  -1  595.24    9.70
   1   2   9  888.41   22.30
   2  -1  -4   73.79    6.90
   3  -2  -2 1716.13   26.00
  -1   2   0 1755.92   14.90
  -1   3   5  212.38   11.80
  -1   4  -2   11.70    2.20
   0   1   5  352.36   11.00
   2   0  -6   -2.80    6.20
   2   2  10   78.89    9.40
   4  -2   3  356.06    8.60
  -1   2   1 2763.02   22.10
  -1   2   2  899.91   14.90
  -1   4   6  117.19   11.00
   0   3   8   27.30    7.90
   1   0   5  481.45   10.00
   2   1  -7   51.99    8.10
   3  -2  -3 3846.32   40.70
   3  -2   2  368.46    8.00
   0   4  -5   12.10    2.80
   1  -1  -2  607.34   11.40
   1   1   7    0.50    4.40
  -1   3   4  107.29    9.00
   0   3  -5  111.19    5.40
   1   0  -5   54.59    6.60
   1   1  -6   67.59    6.80
   2  -1  -5 3081.59   36.30
   3  -2  -4  298.87   13.80
  -1   4   5    2.90    5.00
  -1   6  -1   54.99    5.70
   0   2   6   47.90    7.20
   1   2   8 2038.40   30.60
   1   3  -7  550.94   15.50
   2   1   8   77.29    7.50
  -1   3  -1   28.10    2.80
  -1   3   3   12.20    6.10
  -1   5   5  616.94   19.90
   0   1   4  101.09    6.30
   0   3   7  358.36   14.70
   1  -1  -3  523.25   12.10
   2  -2  -2 6491.75   43.40
   2  -2  -1  284.57    9.20
   2   0  -7  232.88   12.70
   3  -2  -5    4.30    7.20
  -1   4   4   26.70    7.30
  -1   7   1  261.27   12.50
   0   0  -1   -1.70    0.80
   0   1  -4  657.53   11.10
   1   2  -7   18.10    5.50
   2  -2  -3  835.32   17.70
   2  -1  -6   54.49    8.40
  -1   3   2  284.97   10.00
  -1   5  -1   68.99    5.20
  -1   6   0  113.69    7.90
  -1   6   4    3.80    7.20
  -1   7   2    7.60    6.00
  -1   7   3    2.40    7.90
   0   2  -5  557.54   10.80
   2  -1   4  832.52    6.70
   2   2   9  364.86   14.30
   5  -3  -1   54.29    8.60
  -1   4  -1   49.10    4.10
  -1   4   3   35.80    7.00
   1  -1  -4 4475.85   36.30
   2  -2  -4  560.24   16.10
   2   0   6 1602.24   18.00
   4  -3  -3 2050.99   33.80
   4  -3  -2   12.70    4.70
   4  -3  -1  175.48    9.90
   5  -3   0 2602.94   35.20
  -1   5   3    2.30    6.10
  -1   6   1  652.33   16.90
  -1   6   2   55.89    7.00
  -1   6   3  191.88   10.90
   0   0  -2  904.51    9.60
   0   2   5  202.38    9.80
   1   1  -7    5.80    5.00
   1   1   6   15.70    4.60
   3   0   7   75.89    5.20
   4  -3   0   56.89    6.90
  -1   5   0   54.49    5.10
   0   3   6 1741.83   27.40
   2  -2  -5 1077.09   22.80
  -1   4   0    8.30    3.20
  -1   4   1   37.20    4.80
  -1   5   1    3.30    3.80
   1  -1  -5  830.02   17.60
   1   2   7   15.90    4.60
   3  -3  -2   66.19    7.10
   3  -2   3  280.27    4.90
   3  -3  -4   25.90    7.40
   3  -3  -1  163.08    8.40
   4  -2   4   17.90    1.90
   0   0  -3  113.89    4.90
   0   1  -5  135.09    6.60
   1   0  -7   36.60    6.70
   1   2  -8  307.97   13.30
   2  -2  -6   -4.10    6.60
   2   1   7  215.58    8.90
   3  -3  -5    1.10    7.70
   0   2   4   69.69    6.60
   0   3   5   41.10    7.20
   0   5   6   44.40    8.60
   1  -1  -6    7.50    6.20
   2   2   8    5.70    5.30
   3   1   8   34.30    5.20
   3   2   9  310.87   13.30
   1   1  -8    2.10    5.70
   2  -2  -7   29.70    8.80
   3  -3   0  126.89    6.60
   0   0  -4   12.50    3.90
   0   2  -6   26.90    4.40
   0   3  -6  511.85   10.20
   1   3   7   65.29    8.00
   3  -1   5    4.30    1.80
   0   4   5   16.90    6.80
   1   2   6    8.00    5.30
   0   5   5    7.70    6.90
   0   6   5  419.16   16.30
   1  -2  -4  208.58    9.90
   1  -2  -2  881.81   14.20
   2  -3  -4  301.47   12.10
   2  -3  -3 3685.43   36.50
   0   1  -6  991.40   16.40
   0   3   4 5706.43   42.60
   1   4   7   15.10    7.20
   4  -4  -2    5.40    5.90
   5  -4  -1   33.70    7.40
   0   7   3    5.90    6.40
   1   1  -9  279.47   14.00
   2  -3  -6  344.27   14.30
   2   3   8   48.30    7.50
   4  -3   2   37.30    4.00
   0   2   3 1401.96   17.60
   1  -2  -6    8.50    6.50
   1  -2  -1 2841.22   21.50
   1  -1  -8  116.39   10.00
   2  -3  -1  133.09    6.90
   3  -4  -4    5.90    6.60
   0   5   4   23.30    5.50
   0   7   2  157.28   10.60
   1   0  -9   25.90    7.40
   1   3   6  186.98   10.20
   2   0   5  282.97    7.20
   2   2   7  713.13   16.70
   3  -4  -3  113.39    9.30
   0   0  -6   65.19    6.00
   0   6   3    3.40    5.90
   0   7   1   97.29    8.50
   1  -2  -7   83.29    9.00
   2   1   6  661.23   13.50
   3  -4  -2  901.71   19.40
   3   2   8   12.90    5.40
   0   1  -7  149.39    8.30
   0   2  -7   94.19    5.90
   3   0   6   16.20    3.20
   3   1   7   27.10    5.30
   0  -1  -4   92.19    6.20
   0   3   3  574.24   12.80
   1   2   5  631.54   14.00
   1   4   6   24.50    5.50
   2  -2   2   72.39    2.30
   4  -4   0  218.08    9.80
   0  -1  -5  354.66   10.90
   0  -1  -3  903.81   12.70
   0   4   3 1723.03   24.20
   0   6   2    9.10    5.30
   2  -4  -5   56.99    8.40
   0   0  -7   31.80    5.50
   1  -3  -5  202.28   10.90
   1  -3  -4  123.79    8.70
   1   0   3   54.79    2.90
   1   1   4    9.30    3.70
   2  -4  -4  381.46   14.30
   3  -4  -1   91.59    6.70
   0   5   2   10.00    5.20
   0   6   1   16.40    4.60
   1  -3  -7  257.17   13.30
   1  -3  -3   15.40    5.50
   0  -1  -2  973.50   11.30
   0   1  -8  484.45   14.10
   0   6  -2  280.17    9.50
   0   6   0  258.27   10.10
   1   3   5  950.60   18.50
   2   4   7  161.88   10.70
   0  -1  -7   42.20    6.40
   0   0  -8  114.19    8.30
   0   2  -8   27.90    5.40
   0   4   2    7.80    4.90
   0   6  -1   17.30    4.10
   1   4   5  149.49    9.80
   1   5   5  134.79   10.20
   2   2   6  668.73   15.10
   4  -5  -2  184.78   11.70
   4   2   8  680.73   18.20
   0   1   1  421.96    6.00
   0   3   2 3287.07   27.20
   2  -4  -2   45.60    5.80
   0   5   1   15.10    4.10
   1  -3  -2  273.57    8.60
   3  -5  -3   27.40    6.60
   3   2   7  284.47   11.10
   4  -4   1  169.98    7.40
   0  -2  -6   39.30    6.80
   0  -2  -5  205.18    8.80
   0  -2  -4   57.39    6.20
   0  -1  -8 1693.13   27.30
   1   6   4   88.59    9.10
   0   0  -9  125.19    9.40
   0   1  -9   98.99    8.60
   1  -4  -6  117.09   10.10
   1  -4  -5    0.60    6.10
   1   2   4  650.73   12.60
   2   3   6  286.47   11.60
   3  -3   2    0.70    1.80
   4  -5  -1  292.97   12.30
   4   1   7  136.49    7.70
   0  -2  -8   14.40    6.60
   0  -1  -9  658.03   18.80
   0   5   0  182.58    7.70
   1   5   4  113.49    9.10
   2   1   5   81.39    5.40
   2   5   6    5.70    6.60
   3  -5  -2   48.50    6.60
   0  -2  -3 1367.16   17.20
   1  -4  -4   23.90    5.00
   1   3   4  885.31   16.60
   1   4   4  806.82   17.50
   1   7   2  265.27   12.90
   2  -5  -4   16.10    6.50
   2  -4  -1    5.60    3.70
   2   4   6    5.90    4.40
   3   1   6  273.37    9.40
   0  -2  -9  338.37   15.00
   0   3   1  925.71   13.40
   0   5  -1  215.68    7.80
   1  -3  -1   14.80    3.70
   0  -3  -7  328.37   13.70
   0  -3  -6 1602.74   26.10
   0  -1  -1  485.35    6.50
   0   0 -10   45.90    7.70
   0   5  -4   49.40    3.50
   1  -4  -3   40.20    6.20
   1   7   1  237.58   11.80
   2  -5  -3  201.98   10.50
   2  -3   1    5.40    2.40
   4   0   6    3.70    3.30
   0  -3  -8   27.80    7.80
   0  -3  -5   36.00    5.40
   0   5  -2   -0.80    3.30
   0   4   0  918.71   14.10
   1   5   3    9.90    6.00
   1   6   2   19.60    6.10
   1   7   0   63.39    7.10
   2   0   4    0.20    2.00
   2   2   5  225.88    8.90
   3  -5  -1   41.80    6.30
   4   2   7    8.80    5.00
   0  -3  -4 5802.42   41.90
   0  -2  -2 1047.80   13.70
   1   7  -1  305.67   12.60
   2   5   5  192.38   11.20
   3   0   5  480.25    9.70
   4  -1   5  593.54    9.40
   1  -5  -5  596.94   17.50
   1   4   3   27.50    6.00
   2   3   5 1519.55   22.90
   2   4   5  925.31   19.70
   3   2   6   25.80    5.10
   0  -4  -6  930.51   21.40
   2  -5  -2  653.33   15.80
   4   3   7  155.58   10.00
   1   2   3    9.40    3.00
   2   6   4   72.59    7.60
  -8 -13  -5   17.50    8.50
  -8 -12  -5    8.20    7.70
  -8 -11  -5   -1.50    7.30
  -8  -9  -4   16.50    6.80
  -7  -8  -5    3.00    5.70
  -7  -7  -4   39.40    6.60
  -6 -13  -8   -0.40    8.80
  -6  -9  -7   71.99   10.20
  -5  -9  -8   66.79   10.00
  -4 -10  -9  206.38   15.10
  -4  -8  -8   16.50    6.70
  -3  -9  -9  135.49   11.90
  -3  -7  -8    4.50    4.10
   1 -11  -9   23.30    7.90
   1 -10  -9  253.67   14.60
  -7 -10  -6    8.40    7.60
  -4 -14  -9    1.80    6.40
  -4 -13  -9  191.48   16.60
  -4 -11  -9   26.00    9.40
  -3  -6  -7  164.98   10.20
  -3  -4  -5  181.68    8.60
  -2  -9  -9  190.08   13.20
  -2  -7  -8   35.80    7.00
  -1 -14  -9   20.00    9.20
   0 -13  -9   10.20    8.30
   0  -9  -9   85.09    8.60
   2  -9  -8   76.29    8.40
   2  -5  -6  254.77    9.10
  -8 -10  -4    7.40    7.00
  -7 -14  -6  125.09   13.80
  -7 -11  -6    5.70    8.10
  -6 -10  -7   88.09   11.10
  -6  -8  -6   55.49    8.70
  -6  -5  -3   10.80    4.10
  -5 -14  -8   13.20    8.90
  -5 -10  -8   29.20    9.00
  -4 -12  -9    1.70    6.40
  -4  -7  -7  121.29    9.90
  -3 -14  -9    4.90    6.30
  -3 -10  -9   69.79   10.10
  -3  -5  -6   63.29    6.70
  -1  -7  -8    1.60    5.20
   0 -12  -9   10.50    8.50
   0 -11  -9   -2.10    7.10
   0 -10  -9    6.40    7.40
   0  -7  -8   53.89    6.10
   2 -10  -8   23.40    6.60
  -8 -13  -4   35.00    9.30
  -8 -12  -4   14.40    8.00
  -8 -11  -4    2.00    7.20
  -7 -13  -6   17.90    9.00
  -7 -12  -6    4.10    8.40
  -7  -9  -5  168.78   12.80
  -6  -7  -5   19.90    5.90
  -6  -6  -4  494.65   15.80
  -5 -13  -8   61.89   11.60
  -5 -12  -8   15.90    9.30
  -5 -11  -8  142.69   14.00
  -5  -4  -3  146.09    7.40
  -4  -9  -8   11.40    6.90
  -4  -4  -4   14.10    3.90
  -3 -13  -9   48.00   10.90
  -3 -12  -9  117.09   13.50
  -3 -11  -9   50.19   10.20
  -3  -8  -8   46.00    7.90
  -2 -10  -9    3.90    7.00
  -2  -6  -7   37.60    6.60
  -1 -13  -9  163.18   14.20
  -1 -12  -9    6.90    8.20
   0 -14  -8  135.59   13.50
   1 -13  -8    8.20    7.60
   1  -8  -8  268.67   13.10
   1  -6  -7   29.50    4.20
   2  -7  -7   59.19    6.40
  -5  -6  -5  245.48   11.70
  -5  -5  -4   37.60    5.30
  -4 -14  -8    1.90    8.50
  -4  -6  -6  274.87   12.00
  -2 -12  -9   94.49   12.30
  -2 -11  -9   56.89   10.40
  -1 -11  -9    3.20    5.60
   1 -12  -8    2.90    7.30
  -8 -13  -3   15.20    8.00
  -8 -10  -3  121.49   11.90
  -7 -14  -5   10.90    6.80
  -7 -10  -5  272.07   16.40
  -7  -8  -4   13.80    6.50
  -7  -7  -3  275.27   13.10
  -6  -9  -6   16.60    7.80
  -5  -9  -7   35.50    7.40
  -4 -13  -8   73.59   12.50
  -4 -10  -8   42.60    9.50
  -3 -14  -8   12.50    8.70
  -3  -9  -8    2.80    7.00
  -2  -8  -8  239.68   12.70
  -2  -5  -6    5.00    4.50
  -2  -4  -5  942.71   17.50
  -1 -14  -8   12.40    9.20
  -1  -8  -8   33.10    7.00
  -1  -6  -7   60.39    6.10
   0 -13  -8   15.60    8.30
   0  -8  -8    0.80    3.60
   1 -11  -8    2.50    6.70
   1 -10  -8   53.09    8.60
   1  -9  -8   17.30    5.40
   1  -5  -6   42.30    4.80
   3  -5  -5   10.60    2.70
  -8 -12  -3   26.60    9.20
  -8 -11  -3   20.60    8.10
  -7 -13  -5   46.80   10.70
  -7 -12  -5    2.20    8.10
  -7 -11  -5   61.69   11.20
  -6 -10  -6  227.28   15.70
  -6  -4  -1  134.89    6.90
  -5 -14  -7   17.00    7.60
  -5 -10  -7    5.40    7.80
  -4 -15  -7    5.50    8.50
  -4 -12  -8   61.69   11.30
  -4 -11  -8   95.59   10.60
  -4  -8  -7  192.48   12.60
  -3  -7  -7   94.59    8.10
   2  -8  -7    3.10    4.50
  -7  -9  -4  207.88   13.90
  -6 -11  -6   18.00    8.60
  -6  -8  -5   79.39    9.00
  -5 -13  -7   32.30   10.20
  -5 -12  -7  300.67   19.30
  -5 -11  -7   11.80    8.70
  -3 -15  -7   57.49   11.10
  -3 -13  -8   26.00    9.80
  -3 -12  -8    8.00    8.80
  -3 -10  -8   13.90    8.00
  -2 -13  -8    6.70    8.40
  -2  -9  -8   -0.60    5.90
  -1 -13  -8   10.70    8.90
  -1  -9  -8  124.49   10.90
  -1  -5  -6  238.58    9.80
   0 -14  -7   11.60    7.90
   0 -12  -8   45.10    9.80
   0  -9  -8  265.97   14.10
   1 -13  -7    3.00    7.00
   1  -7  -7    4.70    4.30
   2 -11  -7  200.68   13.60
   2  -9  -7  162.58   10.90
   2  -6  -6    5.20    3.70
  -6  -7  -4    3.70    5.10
  -6  -5  -2  839.02   18.30
  -4 -14  -7    2.80    6.70
  -4  -9  -7  509.05   20.30
  -4  -7  -6   83.49    8.60
  -3 -11  -8   11.40    6.80
  -3  -6  -6   37.00    5.40
  -2 -12  -8   55.89   10.90
  -2 -10  -8    4.20    7.50
  -2  -7  -7   78.19    7.40
  -1 -12  -8  162.58   15.30
  -1  -4  -5  140.89    7.30
   0 -11  -8    6.80    6.10
   0 -10  -8  122.39   11.00
   2 -10  -7    5.20    5.90
  -8 -12  -2   11.10    8.30
  -8 -11  -2    2.70    7.10
  -7 -13  -4  209.58   16.30
  -7 -12  -4   12.50    8.70
  -7 -11  -4    6.00    8.10
  -7 -10  -4   57.79    9.80
  -7  -8  -3   46.90    8.00
  -6  -9  -5   41.20    8.80
  -6  -6  -3  269.37   11.90
  -5 -14  -6    8.00    8.80
  -5  -9  -6   88.39   10.30
  -5  -7  -5   98.69    8.90
  -4 -15  -6   -0.30    8.40
  -4 -13  -7   52.39   11.70
  -3 -14  -7    2.50    8.40
  -3  -8  -7  567.34   19.10
  -3  -5  -5   53.69    6.20
  -2 -11  -8    7.60    6.40
  -1 -14  -7    2.50    8.20
  -1  -7  -7    4.90    5.40
   0  -7  -7   41.70    5.60
   0  -4  -5   13.50    3.00
   1 -14  -6    9.60    6.80
   1 -12  -7   56.39    9.80
   1  -8  -7  239.88   12.50
  -7  -7  -2   22.00    5.50
  -6 -13  -5    9.40    9.30
  -5 -13  -6  305.47   20.00
  -5  -4  -2    6.90    3.10
  -4 -12  -7   40.80   10.40
  -4 -11  -7  162.28   14.30
  -4 -10  -7  254.37   15.30
  -4  -6  -5   44.50    6.50
  -3 -15  -6    9.10    8.40
  -3  -4  -4    9.00    2.90
  -2  -6  -6  113.49    8.60
   0 -13  -7   29.10    9.30
  -7 -13  -3   68.99   11.60
  -7  -9  -3  273.67   15.80
  -6 -14  -4  372.16   22.40
  -6 -12  -5  232.08   17.20
  -6 -11  -5  143.59   14.10
  -6 -10  -5  244.08   15.40
  -5 -12  -6   52.99   11.00
  -5 -11  -6  230.68   16.50
  -5 -10  -6   11.70    8.00
  -5  -6  -4    1.30    3.20
  -5  -5  -3   23.50    4.50
  -4 -14  -6   13.40    9.40
  -4  -8  -6    1.90    5.90
  -4  -4  -3   19.40    3.90
  -3 -13  -7    2.20    6.70
  -3  -9  -7  366.26   17.30
  -2 -13  -7   18.70    9.10
  -2  -8  -7  128.49    9.50
  -1 -13  -7   96.79   12.80
   0 -14  -6   12.60    8.20
   0  -8  -7   41.30    6.90
   1 -11  -7    4.90    6.60
   1 -10  -7    5.40    6.40
   1  -9  -7   14.20    5.90
   1  -6  -6    1.70    3.60
   2  -7  -6  264.07   11.50
   2  -5  -5   44.30    4.40
   3  -6  -5  241.18    9.40
  -7 -12  -3    4.10    8.00
  -7 -10  -3  128.19   12.40
  -6  -8  -4    3.00    4.10
  -5 -14  -5   12.50    9.00
  -3 -14  -6    5.90    8.80
  -3 -12  -7   14.40    7.30
  -3 -11  -7  214.58   15.40
  -3 -10  -7   32.10    8.80
  -3  -7  -6  207.78   11.70
  -2  -9  -7   25.90    7.20
  -1  -8  -7   10.00    4.50
  -1  -6  -6    2.70    4.70
   0 -12  -7   15.90    7.10
   1 -14  -5    0.90    7.20
   1 -13  -6   45.90    9.40
   2 -11  -6    6.80    6.40
  -7 -11  -3   15.70    8.60
  -7  -8  -2  127.59   10.70
  -6 -13  -4  217.58   17.70
  -6  -7  -3    1.80    4.80
  -5 -13  -5    7.50    8.80
  -4 -13  -6   27.00    8.70
  -4  -9  -6  157.78   12.10
  -3 -15  -5   77.19   12.20
  -2 -14  -6   45.50   10.50
  -2 -12  -7    5.90    6.50
  -2 -11  -7    4.10    7.90
  -2 -10  -7    2.20    7.10
  -2  -5  -5  182.88    9.10
  -1 -14  -6    1.40    6.20
  -1  -9  -7    4.90    6.00
   0 -11  -7    4.30    5.90
   0 -10  -7    5.60    6.30
   0  -9  -7   67.09    7.60
   2  -8  -6  245.48   12.10
  -7 -13  -2   16.20    8.60
  -6 -14  -3   24.00    9.60
  -6 -12  -4   45.80   10.80
  -6  -9  -4    3.30    5.40
  -4 -14  -5   44.90   11.10
  -4 -12  -6   18.80    9.30
  -4 -11  -6    2.10    7.90
  -4 -10  -6   35.80    9.00
  -4  -7  -5  726.03   20.20
  -3 -13  -6    5.70    8.90
  -3  -8  -6   27.10    6.90
  -2  -7  -6  138.79    9.80
  -2  -4  -4  415.16   11.50
  -1 -10  -7   33.30    7.30
   0 -13  -6   56.59   10.60
   1 -12  -6   70.59   10.60
   1  -7  -6   14.70    4.80
   2 -10  -6  205.78   13.30
   2  -9  -6  214.48   12.60
   3  -7  -5   37.10    5.10
  -7 -12  -2    5.00    8.40
  -7  -9  -2   49.00    8.90
  -7  -7  -1   50.99    7.00
  -6 -11  -4  108.99   12.80
  -6 -10  -4   49.00    8.50
  -6  -6  -2  496.15   15.60
  -6  -5  -1  172.88    8.60
  -5 -14  -4   62.29   10.40
  -5 -12  -5   43.20    9.10
  -5 -11  -5   37.20    9.70
  -5 -10  -5    0.90    6.70
  -5  -7  -4   66.19    7.60
  -3  -6  -5  877.31   19.80
  -2 -13  -6  127.49   14.10
  -1 -13  -6  190.38   16.10
  -1  -5  -5  136.29    7.90
   0 -14  -5   16.30    8.10
   1  -5  -5  581.14   13.70
   2 -12  -5  133.49   12.30
  -7 -13  -1  138.19   14.80
  -7 -11  -2   51.49   10.10
  -7 -10  -2   25.10    8.10
  -6 -14  -2  286.17   19.90
  -6 -13  -3   26.30   10.00
  -6  -8  -3   77.39    8.80
  -4 -13  -5  218.88   17.60
  -3 -14  -5  155.88   14.70
  -3 -12  -6   66.99   10.10
  -3  -9  -6 1310.57   30.20
  -2 -14  -5    2.30    7.90
  -1 -14  -5   14.90    8.90
  -1  -7  -6   11.60    4.20
   0 -12  -6  104.69   12.50
   0  -5  -5   14.20    4.10
   1 -14  -4   50.69    9.60
   1 -13  -5    3.30    7.20
   1 -11  -6    7.70    6.90
   1  -8  -6    0.40    4.60
   2  -6  -5  102.09    6.90
  -7  -8  -1  156.88   11.50
  -6 -12  -3   75.09   12.10
  -5 -14  -3   68.69   12.30
  -5 -13  -4  299.87   19.10
  -5  -8  -4   63.89    8.40
  -5  -6  -3   14.40    4.80
  -4 -14  -4   12.90    9.30
  -4  -8  -5   24.30    6.80
  -3 -11  -6  176.98   13.30
  -3 -10  -6  149.09   12.00
  -3  -5  -4   39.80    5.40
  -2 -12  -6   11.30    8.70
  -2  -8  -6  482.65   17.00
   1 -10  -6    1.20    6.30
   1  -9  -6   51.09    7.70
  -7 -13   0   30.50    9.60
  -7 -12  -1  219.58   16.20
  -6 -13  -2  348.07   21.40
  -6 -11  -3   43.10   10.10
  -6 -10  -3  218.28   15.40
  -6  -9  -3   34.60    8.50
  -5 -12  -4   85.59   12.30
  -5  -5  -2    3.00    3.40
  -5  -4  -1  137.29    7.10
  -4 -12  -5   98.39   11.70
  -4 -11  -5  298.67   18.00
  -4  -9  -5   20.40    7.70
  -3 -14  -4   87.49   13.10
  -3 -13  -5   73.09   12.30
  -3  -7  -5 1212.68   25.10
  -2 -11  -6   12.60    8.30
  -2 -10  -6   -1.60    6.80
  -2  -9  -6  454.05   18.20
  -2  -6  -5    0.00    4.60
  -1  -8  -6  102.39    9.20
   0 -14  -4    3.80    8.00
   0 -13  -5  100.79   12.70
   0 -11  -6  236.78   15.10
   0 -10  -6  225.28   14.50
   1 -12  -5    2.30    7.00
   2 -11  -5  498.75   20.60
  -7 -11  -1  132.79   13.60
  -7 -10  -1    1.60    7.10
  -7  -9  -1   11.00    6.90
  -6  -7  -2  158.58   10.30
  -5 -14  -2   54.89   11.20
  -5 -13  -3  305.07   20.20
  -5 -11  -4    7.20    8.10
  -4 -13  -4   19.40    9.80
  -4 -10  -5  652.93   23.20
  -4  -5  -3  228.18    9.80
  -3  -4  -3  172.58    7.40
  -2 -14  -4   10.20    8.50
  -2 -13  -5   93.69   12.90
  -1 -14  -4   21.90   10.00
  -1 -10  -6   43.90    8.80
  -1  -9  -6  436.46   17.70
   0  -9  -6   37.50    6.20
   1 -14  -3   37.70    9.20
   1 -13  -4  154.68   14.20
   1  -6  -5   50.09    5.60
   2 -12  -4   96.29   11.90
   2 -10  -5  723.93   23.20
   2  -7  -5   13.20    4.60
  -7 -12   0  214.38   16.80
  -6 -12  -2  771.92   29.70
  -6  -6  -1  169.38    9.60
  -5  -7  -3   58.79    7.30
  -4 -14  -3   92.99   12.30
  -4  -7  -4 2187.58   33.70
  -4  -4  -2  187.08    7.90
  -3 -12  -5   94.09   11.40
  -3  -8  -5   27.80    6.80
  -1  -6  -5  148.29    8.80
   0 -12  -5   58.29   10.80
   2  -9  -5  238.18   13.10
   2  -8  -5  103.39    8.60
  -7 -11   0  141.39   13.90
  -7  -8   0   41.30    7.60
  -6 -13  -1  216.98   16.80
  -6 -11  -2   57.79   10.90
  -6  -8  -2   17.20    6.20
  -6  -5   0   83.59    6.70
  -5 -12  -3  222.08   17.10
  -4 -12  -4  107.39   13.30
  -3 -14  -3   92.49   13.40
  -3 -13  -4    3.70    8.90
  -3 -11  -5    4.00    7.90
  -3 -10  -5  105.89   11.40
  -3  -9  -5  643.14   21.40
  -2 -12  -5    9.90    8.70
  -2  -7  -5  250.77   12.10
  -2  -5  -4  379.76   12.00
   0 -14  -3    4.30    8.20
   0 -13  -4   15.20    8.90
   1 -11  -5  155.28   12.30
   3  -6  -4   54.79    5.10
  -7 -12   1    9.70    7.90
  -7 -10   0   73.89   10.90
  -7  -9   0  193.78   13.70
  -6 -10  -2   16.50    7.80
  -6  -9  -2   53.79    9.20
  -5 -13  -2   28.10    9.90
  -5  -8  -3  471.15   17.80
  -4 -14  -2  115.59   14.30
  -4 -13  -3    8.00    9.00
  -4 -11  -4  916.61   29.50
  -4  -8  -4   79.89    8.90
  -3  -6  -4   34.10    5.00
  -2 -14  -3    0.60    7.80
  -2 -11  -5    1.00    6.80
  -1 -14  -3    2.50    8.20
   0 -11  -5  367.46   19.00
   1 -12  -4   33.30    9.00
   1 -10  -5   41.50    8.40
   1  -7  -5   41.80    5.90
   2 -11  -4   16.40    7.30
   2  -5  -4    8.10    3.00
  -7 -12   2   83.39   11.80
  -7 -11   1   15.20    8.20
  -6 -13   0   48.20    9.50
  -6 -12  -1   22.30    9.90
  -5  -6  -2  187.08    9.80
  -4 -10  -4  975.80   28.40
  -4  -9  -4   80.69    9.50
  -3 -12  -4    8.00    8.60
  -2 -10  -5   12.10    7.00
  -2  -9  -5  151.78   11.40
  -2  -8  -5  206.18   11.30
  -1 -11  -5  174.78   13.80
  -1  -7  -5   35.30    5.30
   1 -13  -3    9.00    7.70
   1  -9  -5   44.70    7.50
   1  -8  -5  366.46   14.70
   2 -12  -3  119.89   13.00
   3  -8  -4   48.50    6.20
   3  -7  -4  755.92   18.00
  -6 -13   1   -0.10    8.20
  -6 -11  -1    1.60    8.20
  -6  -7  -1   10.90    5.10
  -4 -14  -1  120.29   14.70
  -4 -12  -3   48.50   11.00
  -3 -14  -2    0.40    6.40
  -3 -13  -3  195.08   17.50
  -3  -7  -4  356.46   14.00
  -2 -12  -4  132.79   14.00
  -1 -10  -5  334.77   16.80
  -1  -9  -5   67.89    8.80
  -1  -8  -5   14.40    5.90
  -1  -5  -4  110.59    7.00
   0 -14  -2    1.60    5.80
   0 -12  -4   23.50    8.90
   0 -10  -5  141.99   11.00
   0  -9  -5   74.29    8.80
  -7 -11   2  104.39   12.50
  -7 -10   1  293.97   17.70
  -7  -9   1   33.40    8.10
  -7  -8   1   26.20    6.90
  -6 -12   0   83.29   13.00
  -6 -10  -1   37.50    9.30
  -6  -8  -1    4.60    5.50
  -5  -5  -1    1.10    3.30
  -4 -13  -2  113.49   14.10
  -3 -11  -4   20.80    8.20
  -3  -5  -3    8.40    4.10
  -2 -14  -2   57.79   10.00
  -2 -13  -3    9.60    8.90
  -2  -6  -4   73.79    7.00
  -1 -12  -4   34.40    9.70
   0 -13  -3  147.09   13.70
   1 -11  -4   45.50    9.10
   1  -5  -4  312.87   10.10
   2 -10  -4   10.70    6.60
  -6  -9  -1  185.68   13.50
  -6  -6   0  352.76   13.30
  -5  -7  -2  347.97   14.20
  -4 -14   0    0.50    7.90
  -4 -11  -3   23.70    8.90
  -4  -7  -3  325.47   13.70
  -4  -5  -2  250.07   10.00
  -3 -14  -1    1.40    8.20
  -3 -10  -4   20.50    8.00
  -3  -9  -4   84.79    9.50
  -3  -8  -4  142.79   10.40
  -2 -11  -4   46.90    9.80
   0 -14  -1  122.69   14.20
   0  -5  -4   17.20    3.30
   1 -13  -2  130.19   13.40
   1 -12  -3   85.29   11.40
   2 -13  -1    0.00    7.00
   2  -9  -4  220.08   12.60
   2  -6  -4  369.46   11.90
  -7 -11   3    8.50    8.20
  -7 -10   2   13.30    7.70
  -6 -12   1   99.79   13.50
  -6 -11   0   69.59   12.00
  -5  -8  -2  216.28   12.60
  -5  -4   0  311.07    9.80
  -4 -13  -1  118.09   14.40
  -4 -12  -2    3.40    8.60
  -4 -10  -3  121.39   12.20
  -4  -8  -3 1074.99   25.60
  -3 -13  -2   11.90    9.70
  -3 -12  -3   50.29    9.40
  -2 -14  -1    3.10    8.00
  -1 -11  -4   52.19    9.90
   0 -11  -4   38.80    8.00
   1 -10  -4   13.10    7.10
   2 -12  -2  303.57   18.00
   2 -11  -3   36.00    8.40
   2  -8  -4   61.89    7.10
   2  -7  -4   69.29    6.70
  -7  -9   2  102.19   11.00
  -6  -7   0   17.60    5.60
  -6  -5   1  187.38    8.90
  -5 -13   1  218.28   18.00
  -5  -9  -2  192.28   12.60
  -4  -9  -3  157.38   11.10
  -3 -14   0    0.90    8.10
  -2 -13  -2   42.20   10.70
  -2 -12  -3  157.68   14.90
  -2 -10  -4    9.80    7.50
  -2  -7  -4  354.76   13.30
  -1 -13  -2    1.40    8.10
  -1 -12  -3  123.89   13.40
  -1  -6  -4   85.49    7.10
   0 -13  -2    9.90    6.80
   0 -12  -3    9.10    8.10
   1  -6  -4    2.30    3.60
   3  -9  -3   68.09    8.10
  -7 -10   3    1.20    7.00
  -6 -12   2   18.80    9.10
  -6 -11   1  210.48   16.60
  -6 -10   0  143.19   12.50
  -6  -9   0  164.78   13.00
  -6  -8   0   53.39    7.90
  -5  -6  -1  337.37   12.80
  -4 -13   0   10.30    9.10
  -4 -11  -2  159.98   14.50
  -4  -4  -1   37.80    4.30
  -3 -13  -1    7.50    9.40
  -3 -11  -3  150.08   12.50
  -3  -6  -3 1201.88   22.40
  -2 -14   0   48.50   10.70
  -2  -9  -4  221.68   12.50
  -2  -8  -4   46.80    6.20
  -1 -10  -4   91.19    9.70
   0 -10  -4  102.99    9.60
   0  -6  -4   52.19    5.80
   1 -13  -1   10.70    7.80
   1 -11  -3    4.60    7.20
   1  -9  -4    2.10    5.50
   3  -5  -3   28.70    3.60
  -6 -12   3   12.00    8.80
  -5 -13   2   20.10    9.40
  -4 -12  -1  228.58   17.60
  -3 -12  -2   20.60    7.80
  -3 -10  -3   39.20    9.00
  -2 -11  -3    8.70    8.00
  -2  -5  -3 3461.25   33.50
  -1  -9  -4 1099.39   26.90
  -1  -8  -4  367.06   15.00
  -1  -7  -4  270.47   11.50
   0 -13  -1   63.29   11.40
   1 -12  -2   39.60    9.70
   1  -8  -4   23.50    5.80
   1  -7  -4   39.90    5.90
   2 -12  -1   82.89   11.10
   2 -10  -3  291.47   15.80
   3  -8  -3   24.90    5.30
  -6 -12   4    4.60    8.70
  -6 -11   2   74.89   11.70
  -6 -10   1    9.30    8.00
  -6  -6   1  110.09    8.20
  -5 -12   1   23.60    9.80
  -5 -10  -1  283.87   16.30
  -5  -7  -1   83.19    8.10
  -4 -13   1  102.09   13.70
  -4 -10  -2  827.02   26.70
  -3  -9  -3  130.79   10.90
  -3  -8  -3    5.40    5.80
  -3  -7  -3  455.45   15.10
  -2 -13  -1   36.70    9.00
  -2 -12  -2   10.90    9.00
  -1 -13  -1   25.70    9.50
  -1 -11  -3  328.47   18.40
   0 -12  -2    5.50    8.20
   0 -11  -3   11.00    7.50
   1 -13   0    3.50    7.70
   2 -11  -2    2.00    6.80
   3 -10  -2  106.49   10.30
   3  -7  -3  187.08    9.60
   3  -6  -3    7.00    3.30
  -5 -11   0   -0.40    7.70
  -5  -9  -1    2.10    5.50
  -5  -8  -1 1002.60   25.60
  -5  -5   0   49.40    5.40
  -4  -9  -2 2227.78   39.60
  -4  -8  -2 4465.15   51.49
  -3 -13   0   59.89   10.60
  -3 -11  -2   22.10    9.10
  -2 -10  -3  132.69   12.20
  -1 -12  -2   29.70    8.10
   1 -10  -3  244.28   15.00
   2  -9  -3   95.89    9.10
  -6 -11   3    9.00    8.10
  -6  -9   1   55.59    8.30
  -6  -8   1    6.30    6.00
  -6  -7   1  200.68   11.80
  -5 -12   2   42.10   10.90
  -4 -13   2   49.60   11.10
  -4 -12   0   18.40    7.90
  -4 -11  -1  175.68   14.20
  -3 -13   1  313.27   21.10
  -3 -12  -1    5.20    6.90
  -3  -5  -2 2408.26   28.40
  -2 -13   0    6.50    9.00
  -2  -6  -3  244.68   10.60
  -1 -13   0  101.39   13.20
  -1 -10  -3  441.56   19.30
   0 -13   0  181.98   16.20
   1 -13   1  100.89   12.90
   1 -12  -1   93.29   12.20
   1 -11  -2   83.49   11.20
   2 -12   0  152.88   14.10
   2  -5  -3  202.98    8.30
  -6 -11   4   48.00   10.40
  -6 -10   2   15.60    8.50
  -6  -5   2    9.10    3.70
  -5 -11   1  171.48   15.60
  -5 -10   0   58.49   10.00
  -4 -13   3   44.70   10.70
  -4  -5  -1  166.88    8.30
  -3 -10  -2    7.20    7.60
  -2 -12  -1   49.90   11.10
  -2 -11  -2   20.10    8.80
  -2  -9  -3  101.89    9.10
  -2  -8  -3   56.19    7.60
  -2  -7  -3  169.38   10.10
  -1  -5  -3    6.00    2.90
   0 -12  -1   45.00   10.50
   1  -9  -3  369.86   16.20
   2 -10  -2   42.20    8.10
   2  -8  -3  158.68   10.20
   3 -11   0    1.40    7.60
   3  -9  -2   70.19    8.40
  -6 -11   5    4.30    7.50
  -6  -9   2  426.56   19.90
  -5 -12   3   80.59   11.50
  -5  -9   0   90.79   10.80
  -5  -6   0   21.20    5.00
  -5  -4   1  359.06   10.70
  -4 -12   1   54.09   11.40
  -4 -11   0   29.10    9.60
  -4 -10  -1  289.97   16.40
  -3 -13   2   29.00   10.40
  -3 -12   0    1.70    8.80
  -3 -11  -1   16.20    8.80
  -2 -13   1    2.40    8.70
  -1 -13   1    7.40    8.20
  -1 -12  -1   17.40    7.40
  -1 -11  -2   23.80    8.40
  -1  -9  -3    7.00    6.20
   0 -13   1   13.60    8.90
   2 -11  -1   47.70    9.50
   2  -7  -3  208.98   10.40
   2  -6  -3  289.67   10.80
   3 -10  -1   37.40    7.90
  -6 -11   6   16.50    8.20
  -6 -10   3   66.89   10.80
  -6  -6   2  488.65   16.10
  -5 -12   4   45.00   10.80
  -5 -11   2   33.30   10.10
  -5  -8   0   12.50    6.20
  -5  -7   0  303.07   13.60
  -4  -9  -1 2212.38   39.90
  -3 -13   3    7.10    8.60
  -3  -9  -2  181.88   11.70
  -3  -6  -2   94.79    7.50
  -2 -13   2  160.88   16.10
  -2 -10  -2   19.00    8.10
  -1  -8  -3   67.99    8.00
  -1  -6  -3    7.20    4.40
   0 -13   2   25.60    9.90
   0  -5  -3   55.09    4.70
   1 -12   0   47.50   10.40
   1  -8  -3  627.84   19.00
   1  -5  -3    5.20    2.40
   2 -12   1   11.60    8.00
   3  -8  -2    8.70    5.60
  -6 -10   4   15.30    8.50
  -6  -8   2   59.79    8.10
  -6  -7   2   20.50    6.10
  -5 -10   1   33.20    8.10
  -4 -12   2   34.30    8.90
  -4  -8  -1  186.78   12.00
  -4  -6  -1    6.70    3.40
  -3 -12   1    3.50    8.90
  -3  -8  -2  472.85   16.80
  -3  -7  -2  305.27   13.00
  -2 -12   0   37.60    9.00
  -2 -11  -1  363.16   19.80
  -1 -13   2    1.40    7.90
  -1 -12   0   61.19   11.40
  -1 -10  -2    3.80    7.30
  -1  -7  -3  583.34   16.50
   0  -8  -3   78.39    8.30
   0  -7  -3    9.50    4.90
   0  -6  -3    4.80    4.10
   1 -11  -1   14.30    8.30
   1 -10  -2   29.80    7.10
   1  -7  -3    6.50    4.50
   1  -6  -3  191.68    9.10
   2  -9  -2   48.60    7.90
   3 -11   1  287.37   17.40
  -6  -9   3    5.10    6.90
  -5 -11   3   75.89   12.50
  -5  -9   1   17.30    7.90
  -4 -12   3   41.10   10.70
  -4 -11   1   29.40    9.80
  -4 -10   0   12.20    8.20
  -4  -4   0    2.70    2.90
  -3 -11   0   60.99   11.10
  -3 -10  -1    7.10    7.60
  -2 -13   3  275.87   19.30
  -2  -9  -2  218.38   13.30
  -1 -13   3    2.50    8.50
  -1 -11  -1  123.49   13.20
   1 -12   1    8.30    8.40
   2 -12   2    6.70    8.30
   2 -11   0   71.69   10.50
  -6 -10   5   31.80    9.40
  -6 -10   6   16.20    8.30
  -6  -8   3   65.49    9.40
  -5 -11   4   23.80   10.00
  -5 -10   2   76.09   11.50
  -5  -5   1   85.49    6.70
  -3 -12   2    3.90    8.90
  -2 -12   1   66.79   12.10
  -2  -5  -2 7706.93   49.30
  -1 -12   1  187.78   16.40
   1  -9  -2   15.80    6.50
   2 -10  -1   51.79    7.90
   3 -10   0  147.69   12.60
   3  -9  -1  257.47   14.20
   3  -7  -2   97.59    7.60
  -6 -10   7   21.20    8.40
  -6  -9   4  113.69   12.30
  -6  -7   3  378.36   16.30
  -6  -6   3    9.90    5.70
  -5 -11   5   25.30    9.70
  -5  -8   1  619.04   21.10
  -4 -11   2    3.00    8.40
  -4  -9   0   48.60    9.10
  -3  -9  -1  155.68   12.20
  -2 -11   0  151.38   14.40
  -2 -10  -1  361.36   18.40
  -2  -8  -2  917.01   22.80
  -2  -7  -2  725.53   19.00
  -2  -6  -2 2546.85   31.50
  -1  -9  -2   98.09    9.00
   0  -9  -2    3.00    6.00
   1 -12   2  109.69   13.40
   1 -11   0  143.89   14.20
   2 -12   3   41.40    9.90
   2  -8  -2   23.00    5.90
   3 -11   2   15.90    8.40
   3  -6  -2  292.67   10.90
   3  -5  -2   44.30    4.40
  -6  -9   5    1.60    7.50
  -5 -11   6   85.69   12.80
  -5 -10   3    7.40    9.10
  -5  -9   2   43.80    9.50
  -5  -7   1  137.69   10.10
  -5  -6   1  199.58   10.10
  -4 -10   1  174.78   14.60
  -3 -12   3    4.50    7.20
  -3 -11   1    7.90    6.90
  -3 -10   0    5.70    7.80
  -3  -8  -1  639.34   20.10
  -3  -5  -1  379.76   11.80
  -2 -12   2   43.30    9.70
  -1 -12   2    4.60    8.60
  -1 -11   0    9.00    8.60
  -1 -10  -1  389.56   18.90
   1 -10  -1  613.44   22.50
   2 -11   1    4.60    7.40
  -6  -8   4   52.29    9.10
  -4  -5   0  238.78    9.50
  -3 -12   4    0.90    8.60
  -3 -12   5   27.80   10.00
  -3  -7  -1  527.75   16.80
  -2 -12   3   24.70   10.40
  -2  -9  -1  287.77   15.20
  -1  -8  -2   37.40    5.90
   0  -8  -2    2.10    5.40
   1 -12   3   -0.80    7.90
   1  -8  -2    2.80    5.00
   2 -10   0  189.98   14.00
   2  -9  -1   52.99    8.30
   2  -7  -2  128.69    8.70
   3 -11   3   54.19   10.40
   3 -10   1   27.00    8.30
   3  -8  -1  266.77   13.10
  -6  -9   6   64.89   10.70
  -6  -9   7   17.00    8.40
  -6  -7   4   24.10    6.90
  -5 -10   4   87.99   12.60
  -5  -8   2  245.58   14.70
  -5  -4   2   30.70    4.20
  -4  -6   0  128.39    8.10
  -3 -11   2    6.50    8.90
  -3  -6  -1  479.15   14.20
  -2 -12   4   83.39   13.20
  -2 -11   1   34.40    8.60
  -2 -10   0   54.49   10.10
  -1 -12   3   60.49   11.70
  -1  -7  -2  280.17   12.30
  -1  -5  -2   31.20    4.70
   1 -12   4   22.00    9.80
   1 -11   1    0.40    7.60
   2 -11   2  190.48   15.50
   3  -9   0   97.29   10.10
  -6  -8   5  124.99   12.10
  -6  -6   4   -0.50    4.20
  -5 -10   5   52.99   11.70
  -5  -9   3   99.89   12.00
  -4 -11   5  144.99   15.70
  -3 -10   1  379.56   19.70
  -3  -9   0    9.90    5.10
  -2 -12   5    2.60    8.30
  -1 -12   4   10.00    9.00
  -1 -11   1   46.10    9.10
  -1  -9  -1  307.77   15.50
  -1  -6  -2   23.50    4.20
   0 -12   4    2.20    7.90
   0 -11   1  257.67   16.90
   0  -7  -2  166.48    9.80
   1 -10   0   90.69   11.20
   1  -9  -1  120.59   11.00
   1  -7  -2    8.20    4.80
   2  -6  -2  226.08    9.80
   2  -5  -2  664.03   14.30
   3 -11   4   15.50    8.20
  -6  -8   6   59.69    9.90
  -5 -10   6   17.50    9.30
  -5 -10   7   46.40   10.40
  -5 -10   8    3.70    7.60
  -5  -7   2   94.29    9.10
  -5  -6   2   29.90    5.80
  -5  -5   2  300.87   11.70
  -4 -11   6   11.80    9.40
  -4 -11   7   50.09   11.50
  -3 -11   3  124.79   13.30
  -2 -11   2   26.60    9.80
  -2  -8  -1 1027.90   24.50
  -1 -12   5    4.40    8.30
  -1 -10   0  378.16   18.40
   0 -12   5  252.27   18.90
   0 -10   0  307.67   17.40
   0  -9  -1    6.50    4.60
   0  -6  -2   11.60    4.50
   0  -5  -2    8.10    3.60
   1 -11   2    5.00    8.80
   1  -6  -2   59.99    6.00
   2 -11   3    2.70    8.40
   2 -10   1  241.48   16.00
   2  -8  -1   11.20    5.50
   3 -10   2  104.09   12.00
   3  -7  -1    5.70    5.20
  -6  -8   7    1.20    6.60
  -6  -7   5   43.50    8.10
  -5  -9   4    0.80    7.60
  -5  -8   3    5.10    7.00
  -3 -11   4   12.70    9.40
  -3 -10   2  272.97   17.70
  -3  -8   0  153.18   11.20
  -2 -10   1    0.50    7.10
  -2  -9   0   72.19    9.90
  -2  -7  -1   57.79    7.20
  -1 -11   2    6.50    8.70
   0 -11   2  202.38   16.40
   1  -5  -2  214.38    8.50
   2  -9   0   55.29    8.80
  -6  -6   5   20.20    5.90
  -5  -9   5   83.19   11.80
  -4  -7   1  557.94   18.20
  -4  -4   1   37.60    4.40
  -3 -11   5    1.80    8.70
  -3  -9   1   51.99    9.30
  -2 -11   3   32.50    8.90
  -2  -6  -1  634.64   16.30
  -2  -5  -1 2725.93   29.60
  -1  -8  -1   48.50    6.50
   1 -11   3   26.50    9.60
   1 -10   1  142.89   13.40
   1  -8  -1   34.90    6.70
   2 -11   4  223.08   17.20
   3  -9   1   19.90    7.30
   3  -8   0  266.07   13.60
  -6  -7   6    1.90    6.00
  -5  -7   3   39.30    7.20
  -4 -10   5  101.99   13.30
  -4  -6   1  121.89    8.60
  -4  -5   1  114.09    7.40
  -3 -11   6    2.20    8.30
  -3 -11   7    3.50    8.10
  -3  -7   0    0.40    3.60
  -2 -11   4   57.79   12.20
  -1 -11   3   13.30    7.50
  -1 -10   1   14.10    6.00
  -1  -9   0    4.80    6.90
   0 -11   3  120.79   13.90
   0 -10   1    5.20    7.70
   0  -8  -1   15.10    4.70
   1 -11   4   44.90   10.90
   1  -9   0    8.80    7.10
   2 -11   5  169.58   16.00
   2 -10   2   26.70    8.90
   3 -10   3   31.90    9.00
   3  -6  -1   44.30    5.40
   4  -8   1   56.39    7.90
  -5  -9   6   26.90    7.90
  -5  -9   7  214.48   16.70
  -5  -9   9   89.59   12.00
  -5  -8   4   24.30    8.10
  -4 -10   6   75.49   12.50
  -3 -10   3  256.97   17.00
  -3  -6   0  178.68    9.70
  -3  -5   0   67.19    6.00
  -2 -11   5    8.30    9.60
  -2 -10   2  229.48   15.70
  -2  -8   0   39.50    7.40
  -1 -11   4   42.20   11.10
  -1  -7  -1  231.98   11.50
   0 -11   4  154.18   15.40
   0  -9   0  129.69   10.80
   2  -7  -1   24.00    5.40
   4  -9   3    8.70    7.00
  -5  -9   8   66.79   11.30
  -5  -6   3  195.68   11.20
  -5  -5   3    6.90    4.30
  -5  -4   3   88.69    6.30
  -4 -10   7  159.38   16.00
  -4 -10   8    9.40    8.80
  -3 -10   4  324.27   20.20
  -3  -9   2    5.00    7.70
  -3  -8   1  189.78   11.70
  -2 -11   6   47.00    9.90
  -2 -11   7   92.89   13.30
  -2  -9   1  143.39   11.70
  -1 -11   5  658.83   28.90
  -1 -10   2   35.10    9.60
   0 -11   5    2.70    8.30
   0 -10   2  145.89   13.80
   0  -7  -1   94.49    8.20
   1 -11   5   91.89   12.10
   1 -11   6    3.80    8.90
   1 -10   2   28.40    9.30
   1  -7  -1  248.58   11.80
   2 -10   3  207.78   16.20
   2  -9   1  292.37   16.00
   2  -8   0   12.90    5.80
   3 -10   4   71.69   11.20
   3  -9   2   34.40    8.40
  -5  -8   5   32.10    7.40
  -5  -7   4    7.60    5.90
  -4  -9   4    5.70    6.10
  -4  -7   2    3.20    5.30
  -3 -10   5  342.27   21.10
  -2 -10   3  253.07   17.70
  -2  -7   0  977.80   22.60
  -1 -11   6    3.40    9.00
  -1 -11   7  215.88   18.30
  -1  -9   1    5.30    6.60
  -1  -8   0  293.17   14.30
  -1  -6  -1    0.90    3.10
   0 -11   6   19.40    9.30
   0 -11   7   34.90   10.70
   2  -6  -1  126.09    7.90
   3  -7   0  318.77   13.90
   3  -5  -1   37.90    4.40
   4  -6   0  364.26   12.70
  -5  -8   6   54.69    9.50
  -4  -9   5    6.70    8.60
  -4  -8   3   -1.30    4.80
  -3 -10   6    4.30    8.80
  -3  -9   3   29.00    9.20
  -3  -7   1 1149.98   25.40
  -2 -10   4  230.08   17.50
  -1 -10   3    5.40    8.40
  -1  -5  -1   22.90    3.70
   0  -9   1   21.90    8.00
   0  -8   0   10.20    6.00
   0  -6  -1   18.50    4.90
   1  -9   1   58.69    8.30
   1  -8   0  116.29    9.90
   2 -10   4   -0.30    8.10
   3 -10   6   73.19   12.20
   3  -8   1  151.58   11.40
   4  -9   4    7.30    7.00
   4  -8   2    4.00    5.60
   4  -7   1   26.80    5.50
  -5  -8   7   78.99   11.60
  -5  -8  10    3.10    7.60
  -5  -7   5  149.59   12.10
  -5  -6   4  150.88   10.40
  -4  -9   6   34.50   10.20
  -4  -6   2   66.99    7.30
  -3 -10   7   48.00   11.30
  -3 -10   9   16.00    9.90
  -3  -8   2  587.84   20.90
  -2  -9   2  246.08   14.70
  -2  -8   1  362.66   16.20
   0 -10   3  192.48   14.80
   2  -9   2    5.10    7.30
   3  -9   3  280.17   16.90
   4  -9   5    1.20    7.50
  -5  -8   8    3.90    6.10
  -5  -8   9   18.70    8.40
  -4  -9   7   55.89   11.50
  -4  -9   8  231.98   18.10
  -4  -9   9  127.49   14.50
  -4  -9  10    4.00    7.80
  -4  -8   4    3.70    7.40
  -4  -7   3    3.20    5.50
  -4  -5   2    5.40    4.00
  -3  -9   4  166.38   14.30
  -3  -6   1  170.48    9.80
  -2 -10   5   68.79   11.00
  -2  -6   0  139.29    8.20
  -1 -10   4  229.08   17.40
  -1  -9   2  190.98   14.00
  -1  -7   0   62.09    7.50
   0 -10   4   67.59   11.70
   0  -5  -1   14.50    4.10
   2 -10   5   38.00    9.00
   2 -10   6    4.10    8.50
   2  -7   0   12.60    5.00
   2  -5  -1    2.40    3.10
   4  -5   0   69.79    5.80
  -5  -7   6   29.40    7.90
  -5  -5   4  195.88   10.50
  -4  -4   2    2.70    3.00
  -2 -10   6    7.20    7.40
  -2 -10   7  127.99   15.00
  -2 -10   8   39.30   11.00
  -2 -10   9    2.70    8.70
  -2  -9   3  279.47   16.90
  -2  -5   0  820.02   16.90
  -1 -10   5   14.80    9.80
  -1  -8   1  162.58   11.60
   0 -10   5   30.10   10.30
   0  -9   2   28.80    8.10
   2 -10   7    3.10    8.40
   2  -8   1   71.39    7.80
   3  -9   4   33.10    9.10
   3  -6   0    3.70    4.80
   4  -9   6  203.48   16.00
   4  -9   7   72.99   11.30
   4  -8   3   29.40    7.70
  -5  -6   5  171.08   11.50
  -5  -4   4    3.80    3.40
  -4  -8   5   12.60    8.20
  -3  -9   5   70.69   11.70
  -3  -8   3   47.10    9.10
  -3  -7   2   19.50    6.40
  -2  -8   2    7.60    6.40
  -2  -7   1  669.83   19.50
  -1 -10   6  115.59   14.60
  -1 -10   7   27.60   10.70
  -1 -10   8  163.78   16.30
  -1 -10   9   17.70    9.10
   0 -10   6    5.90    8.80
   0  -8   1  885.31   24.30
   0  -7   0  244.38   11.60
   1 -10   7    7.40    8.60
   2  -9   3   -0.20    7.50
   3  -8   2  153.18   11.80
  -5  -7   7   61.19    8.90
  -5  -7   8   13.80    8.00
  -5  -7  10   33.90    9.00
  -4  -8   6  299.57   18.20
  -4  -7   4  233.78   13.80
  -4  -6   3  474.15   16.50
  -3  -9   6  234.08   17.60
  -3  -9  10   45.30   10.80
  -3  -4   1  114.09    6.50
  -2  -9   4  194.28   15.40
  -1  -9   3   40.00    8.20
  -1  -6   0    4.90    4.70
   0 -10   7  268.37   19.60
   0 -10   8    9.20    8.90
   0 -10   9    2.20    8.50
   0  -9   3   96.09   11.40
   1 -10   8    8.60    6.70
   3  -9   5   54.09   10.40
   3  -7   1    2.80    4.70
   4  -8   4  103.99   12.10
   4  -7   2    6.70    5.30
   4  -6   1  641.64   17.60
  -5  -7   9   96.19   12.00
  -5  -6   6  733.43   23.20
  -5  -5   5  518.85   17.10
  -4  -8   7  234.88   17.20
  -4  -8  10   10.40    8.40
  -4  -8  11   78.09   11.70
  -3  -9   9    7.30    7.20
  -3  -8   4  163.08   13.40
  -2  -9   5   25.90    9.60
  -1  -8   2  163.78   12.10
   2  -9   4   14.30    8.40
   2  -8   2   85.09    9.60
   2  -6   0   44.30    5.70
   3  -9   6   31.00   10.20
  -4  -8   8    5.00    8.60
  -4  -8   9   28.50    9.80
  -4  -7   5    5.80    7.20
  -4  -5   3   16.00    4.70
  -3  -7   3 2347.86   38.50
  -3  -6   2    5.70    5.10
  -2  -9   6    6.30    9.00
  -2  -8   3   24.00    7.50
  -2  -6   1    5.40    4.90
  -1  -9   4   15.60    6.30
  -1  -7   1  308.97   13.30
  -1  -5   0    7.40    4.10
   0  -9   4   96.19   12.20
   0  -8   2  778.52   23.70
   0  -6   0  270.67   11.40
   2  -9   5   10.20    8.50
   2  -7   1  224.48   12.00
   3  -9   7   40.20   10.20
   3  -9   8    6.80    8.60
   3  -8   3   28.10    7.70
  -5  -6   7   12.20    7.10
  -5  -4   5    0.80    3.60
  -4  -6   4   20.90    6.00
  -3  -8   5  196.98   15.00
  -2  -9   7   41.50   11.00
  -2  -9   8    9.00    9.30
  -2  -9   9   15.40    9.40
  -2  -9  10   25.40    9.50
  -2  -7   2    3.20    5.70
  -1  -9   5   42.80   10.40
   0  -7   1    5.40    5.40
   1  -9   5  121.89   13.50
   2  -9   6   87.79   12.60
   3  -5   0  348.57   11.40
   4  -8   5   32.60    9.10
  -5  -6   8    2.90    6.70
  -5  -6   9  192.08   14.40
  -5  -6  10    3.00    6.90
  -5  -5   6   51.79    7.60
  -4  -7   6  344.97   18.00
  -4  -7  12    0.60    7.70
  -4  -4   3  377.96   11.90
  -3  -8  11   39.40   10.40
  -2  -8   4   22.00    8.30
  -1  -9   6    7.40    8.90
  -1  -9  10   29.80   10.10
  -1  -8   3    0.90    7.00
   0  -9   5  152.88   13.60
   2  -9   7  145.59   15.30
   2  -9   8  279.67   20.00
   2  -9   9  113.69   14.20
   2  -8   3  140.99   12.20
   3  -8   4    1.70    6.30
   3  -7   2   43.80    7.00
   3  -6   1   22.70    5.10
   4  -8   6  152.78   14.10
   4  -7   3   14.30    6.40
  -4  -7   7   15.70    8.30
  -4  -7  11    0.70    7.50
  -3  -8  10    1.50    8.70
  -3  -7   4   60.49    8.80
  -2  -5   1  854.31   17.80
  -1  -9   7  162.18   14.90
  -1  -9   8  290.67   20.40
  -1  -9   9   34.70   10.80
  -1  -6   1  121.09    8.60
   0  -9   6  165.98   15.60
   0  -9   7   17.40    9.70
   0  -9   9   35.00   10.80
   0  -9  10    3.00    8.40
   0  -8   3  121.69   11.60
   0  -5   0  188.08    8.70
   1  -9   6   52.09    9.60
   1  -9   7   24.20    9.80
   1  -9   8  125.59   14.60
   1  -9   9  103.79   13.60
   1  -9  10  106.59   13.80
   1  -8   3   21.20    7.40
   2  -5   0  338.97   11.20
   4  -8   7   33.40    9.50
   4  -8   8  210.38   17.10
   4  -8   9   68.19   11.60
   4  -6   2  540.35   17.30
   4  -5   1  186.18    8.90
  -5  -5   7   36.20    6.90
  -4  -7   8   60.29   10.60
  -4  -7   9   40.30   10.00
  -4  -7  10    6.00    8.10
  -4  -6   5   11.90    5.90
  -4  -5   4    9.50    4.60
  -3  -8   9   30.40    8.80
  -2  -8   5    2.30    7.70
  -2  -7   3  368.06   16.10
  -1  -8   4  163.18   13.40
  -1  -7   2  165.88   10.40
   0  -9   8    3.30    6.90
   2  -8   4    9.30    7.70
   2  -7   2    3.70    5.30
   3  -8   5   55.69   10.20
  -5  -5   8   22.40    7.00
  -5  -4   6    6.30    4.20
  -3  -7  13    2.10    7.80
  -3  -4   2    6.90    3.50
  -2  -8   6    5.80    8.20
  -2  -6   2  133.99    8.70
  -2  -4   1  482.25   12.00
   0  -8   4  163.88   13.10
   0  -7   2  115.99    9.80
   0  -6   1   20.70    5.50
   1  -8   4  119.59   12.10
   1  -7   2   37.70    7.10
   2  -6   1  302.97   12.40
   3  -8   6    3.50    8.10
   3  -7   3  171.08   12.10
   4  -7   4  186.78   13.30
  -5  -5   9   55.89    8.80
  -4  -6   6   11.20    6.40
  -4  -6  13    1.10    6.70
  -3  -7  12   12.80    8.90
  -2  -8   7    1.90    8.50
  -2  -8   8  104.99   13.50
  -2  -8   9  136.29   14.90
  -2  -8  10   69.39   12.10
  -1  -8   5  338.87   18.60
  -1  -8  12  122.09   14.20
   1  -6   1   49.99    6.50
   2  -8   5   31.80    9.30
   3  -8   7   86.89   12.60
   3  -8   8  231.28   18.00
   3  -8   9  140.09   15.10
   3  -8  10    4.20    9.30
   5  -7   8    2.50    7.70
   5  -7   9   35.70    9.60
  -5  -4   7  809.22   21.40
  -4  -6   7   73.19   10.00
  -4  -6  12   58.79   10.50
  -4  -4   4 1036.20   20.50
  -3  -7  11    0.20    8.40
  -2  -7   4  228.98   13.10
  -1  -8   6   12.90    8.70
  -1  -8  11   16.00    9.40
  -1  -7   3   14.70    5.00
  -1  -5   1   73.09    6.40
   0  -8   5    2.20    7.60
   1  -8   5    5.10    7.80
   2  -8   6    3.00    7.80
   2  -7   3  386.06   16.60
   3  -6   2   94.89    8.20
   4  -7   5   23.60    7.90
  -4  -6   8  152.78   13.10
  -4  -6  10  235.08   16.40
  -4  -6  11   15.10    8.40
  -4  -5   5    4.80    3.50
  -3  -7   8  274.07   17.70
  -3  -7   9    0.20    8.30
  -3  -7  10   39.10   10.30
  -2  -7  13    7.50    8.80
  -2  -6   3  364.66   14.60
  -2  -5   2  150.48    8.70
  -1  -8   7  469.35   23.00
  -1  -8   8    1.30    8.90
  -1  -8   9  162.88   16.10
  -1  -8  10  105.19   14.10
  -1  -6   2   51.29    7.10
   0  -8   6  150.28   14.20
   0  -8  11  172.58   16.50
   0  -7   3  199.88   12.50
   1  -8   6   23.40    9.20
   1  -8  11    1.50    8.20
   1  -7   3    9.10    6.00
   3  -7   4    7.60    6.80
   3  -5   1   47.90    5.40
   4  -7   6  182.68   14.70
   4  -6   3  251.97   12.90
  -5  -4   8   20.30    6.00
  -4  -6   9  380.46   19.60
  -2  -7   5   21.90    6.60
  -2  -7  12   91.69   13.20
  -1  -7   4   52.89    8.40
   0  -8   7    7.80    8.70
   0  -8   8   25.20   10.10
   0  -8   9   16.50   10.70
   0  -8  10   16.60    8.00
   1  -8   7  352.06   20.60
   1  -8   8  286.57   19.50
   1  -8   9  323.97   21.00
   1  -8  10  517.45   26.10
   4  -7   7   27.10    8.80
   4  -5   2   39.20    5.40
   4  -4   1  161.08    7.50
   5  -6   5   34.90    7.70
  -4  -5   6   89.79    8.80
  -4  -5  13   25.00    8.90
  -4  -3   4   72.19    5.60
  -3  -6  13   31.30    9.80
  -2  -7   6  505.35   21.30
  -1  -7  13  247.98   18.50
   0  -6   2  286.07   12.60
   0  -5   1  206.78    9.00
   1  -6   2   63.59    7.30
   2  -7   4  260.87   15.10
   2  -6   2   15.20    4.20
   2  -5   1    4.00    3.70
   3  -7   5   10.70    7.60
   4  -7   8   85.69   12.10
   4  -7   9   49.20   11.10
   4  -7  10  316.07   20.10
  -4  -4   5  104.69    7.90
  -3  -6   6   60.49    8.70
  -3  -6  12  171.68   15.60
  -3  -4   3   12.60    4.10
  -2  -7   7  389.86   20.00
  -2  -7   8   27.70    9.50
  -2  -7  10   19.90    9.80
  -2  -6   4  157.98   10.90
  -1  -7   5   90.29   10.80
  -1  -7  12    5.80    8.40
  -1  -4   1   21.60    4.10
   0  -7   4  158.08   11.10
   0  -7  13    2.60    7.90
   1  -7   4    6.10    6.30
   1  -5   1   76.59    6.40
   3  -7   6    3.40    7.90
   3  -6   3   86.39    8.50
   4  -6   4  345.17   15.90
   5  -6   6  205.38   14.20
  -4  -5   7  244.38   13.70
  -4  -5  12    2.20    7.10
  -3  -6   7  830.12   25.80
  -3  -6  11   60.09   11.40
  -2  -7   9  754.02   28.30
  -2  -6  14   70.09   11.60
  -2  -4   2   79.69    6.00
  -1  -7   6  113.69   11.70
  -1  -6   3  188.28   10.50
  -1  -5   2  186.28    9.50
   0  -7   5    1.00    6.40
   2  -7  12   77.69   12.50
   3  -7   7  233.58   17.00
   3  -7  10  108.89   14.10
   3  -7  11  288.07   19.30
   5  -6   7  153.68   13.50
   5  -6  11   15.20    8.20
  -4  -5   8   43.50    8.20
  -4  -5   9   24.40    7.30
  -4  -5  10  144.79   12.50
  -4  -5  11   52.69    8.80
  -3  -6   8  331.57   18.20
  -3  -6   9    1.50    7.80
  -3  -6  10    3.60    8.80
  -3  -5  14  220.58   16.90
  -2  -6  13  157.28   15.40
  -2  -5   3   12.60    5.10
  -1  -7   7   64.19   10.80
  -1  -7  10    4.10    8.90
  -1  -7  11   47.00    9.70
   0  -7  12  145.09   14.50
   0  -6   3   32.20    6.60
   1  -7   5    2.20    5.40
   1  -7  12    3.40    8.60
   2  -7  11    4.40    8.40
   2  -6   3   57.79    7.40
   3  -7   8  161.08   15.20
   3  -7   9   76.39   12.60
   3  -5   2  215.68   10.20
   4  -6   5   19.70    6.90
   5  -6   8  115.29   12.70
   5  -6   9   40.70    9.60
   5  -6  10  230.78   17.00
   5  -5   4  254.57   12.60
  -4  -4   6   87.19    7.90
  -3  -5   5   33.90    6.40
  -2  -6   5  359.76   15.60
  -1  -7   8   35.50    8.40
  -1  -7   9  354.66   20.00
  -1  -6   4  502.25   17.70
   0  -7   6    7.70    6.20
   0  -7  10   80.29   13.10
   0  -7  11    6.90    7.30
   1  -7   6   26.20    8.80
   1  -7  11   38.30   11.10
   1  -6   3   15.60    5.90
   2  -7   9    5.90    8.70
   2  -7  10    9.80    8.90
   3  -6   4   74.59    8.70
   3  -4   1  406.06   11.40
   4  -6  12   22.10    9.40
   4  -5   3  108.79    8.40
  -4  -4  13   18.30    7.90
  -4  -3   5  153.18    8.10
  -3  -5  13   22.60    8.80
  -3  -4   4  624.14   16.10
  -2  -6   6    5.50    6.40
  -2  -6  12   48.70   11.00
  -2  -5  15   -0.40    8.20
   0  -7   7   46.00    8.10
   0  -7   8   -0.10    8.20
   0  -7   9  127.29   14.20
   0  -6  14    5.30    8.50
   0  -5   2    2.30    4.40
   0  -4   1  227.98    8.30
   1  -7   7  240.18   16.80
   1  -7   8  148.49   14.70
   1  -7   9  205.58   17.10
   1  -7  10  175.58   15.50
   2  -5   2   61.09    6.40
   4  -6   6   44.90    8.80
  -4  -4   7    5.20    5.00
  -4  -4  12    3.70    7.20
  -3  -5   6   33.80    6.80
  -3  -5  12   80.99   12.00
  -3  -4  15   96.99   12.30
  -2  -6   7  263.77   15.90
  -2  -5   4  542.95   16.80
  -1  -6   5   72.39    8.90
  -1  -6  13    5.40    6.40
   0  -6   4  170.88   11.30
   1  -5   2  308.87   11.80
   1  -4   1   56.99    5.20
   2  -4   1  588.64   13.50
   3  -6   5    4.50    6.50
   4  -6   7   11.40    7.80
   4  -6  10  104.09   13.30
   4  -6  11   58.29   10.20
   4  -4   2  126.39    7.40
   5  -5   5  433.46   17.40
  -4  -4   8   58.29    7.80
  -4  -4  11    9.40    7.20
  -3  -5   7   81.89    9.20
  -2  -6   8   28.00    8.90
  -2  -6   9  539.35   23.60
  -2  -5  14   33.20   10.00
  -1  -6  12   30.20   10.00
  -1  -5   3    0.50    3.40
  -1  -5  15  333.17   21.00
   0  -6  13    0.20    8.40
   1  -6   4  224.78   12.10
   1  -6  13    2.20    8.60
   2  -6  13  247.18   18.90
   4  -6   8  385.96   20.10
   4  -6   9  185.48   15.90
  -4  -4   9   11.60    6.50
  -4  -4  10   11.30    7.10
  -4  -3   6   75.79    6.80
  -4  -2   5    4.30    2.80
  -3  -5   8   12.70    7.40
  -3  -5   9   40.30    9.20
  -3  -5  10   13.40    8.40
  -3  -5  11   62.89    9.70
  -3  -4  14    2.10    7.50
  -2  -4   3  324.07   10.90
  -1  -6   6  340.57   16.50
  -1  -6  11    2.80    8.60
  -1  -4   2  216.78    8.60
   0  -6   5    0.40    5.80
   0  -6  12  276.47   19.70
   2  -6  12   57.39   11.60
   3  -6   6   15.40    7.80
   3  -5   3  151.98    9.40
   4  -5   4  225.68   12.10
   5  -5   6  249.08   14.70
   5  -5  12   40.80   10.70
  -4  -3  13   94.79   11.70
  -3  -4   5  217.48   10.70
  -3  -3  16    8.70    7.30
  -2  -5   5  301.27   13.70
  -2  -5  13  212.58   17.10
  -1  -6   7   70.39   10.20
  -1  -6   8   30.70    9.10
  -1  -6   9   57.89   10.80
  -1  -6  10    0.70    8.40
   0  -6  11    2.90    9.00
   0  -5   3  687.23   17.90
   0  -5  15  276.97   19.60
   1  -6   5   99.49    9.10
   1  -6  12   51.79   11.90
   2  -6  11  226.38   18.10
   3  -6   7    8.20    7.90
   3  -6   8   51.99   10.60
   3  -6   9    1.40    8.50
   3  -6  10    3.50    8.80
   5  -5   7  187.08   13.90
   5  -5  10  134.29   13.90
   5  -5  11   16.90    8.70
  -4  -3   7  148.09    9.40
  -3  -4  13   75.99   11.30
  -3  -3   4  138.39    7.30
  -2  -5  12    5.00    8.50
  -2  -4  15  104.79   13.00
  -1  -5   4  640.14   18.20
   0  -6   6   13.30    6.00
   0  -6   7    0.40    7.30
   0  -6  10   35.70   10.30
   1  -6   6   16.30    7.70
   1  -6  11  313.87   20.50
   1  -5   3  129.19    8.80
   2  -6   7  237.98   15.80
   2  -6  10  101.59   13.40
   2  -5   3   48.20    5.60
   3  -5  14   31.20   10.80
   3  -4   2  452.75   12.90
   4  -5   5  145.39   10.80
   4  -5  13  139.99   14.80
   5  -5   8    6.70    7.60
   5  -5   9   61.89   10.60
   5  -4   4    6.60    4.20
   6  -4  12   77.19   11.40
  -4  -3  12   51.89    8.90
  -3  -4   6  476.05   16.20
  -3  -3  15  147.79   14.10
  -2  -5   6  185.98   11.20
  -2  -5  11  444.36   22.00
  -1  -5  13   58.29   11.40
   0  -6   8   86.79   11.50
   0  -6   9    9.10    6.80
   0  -5  14  207.98   17.30
   0  -4   2    3.30    3.70
   1  -6   7   92.09   11.20
   1  -6   8   50.09   10.20
   1  -6   9   17.60    9.20
   1  -6  10  281.27   18.30
   2  -6   8    1.50    6.10
   2  -6   9    5.90    6.70
   2  -5  14    2.80    8.30
   3  -5   4   17.90    5.50
   4  -5  12   37.80   11.10
   4  -4   3  311.07   11.90
   6  -4  11   42.60    9.70
  -4  -3   8   22.50    5.70
  -4  -3   9    1.70    5.00
  -4  -3  10   43.40    7.90
  -4  -3  11   53.59    8.60
  -3  -4  12    6.10    7.80
  -2  -5   7  572.44   20.40
  -2  -4   4 1116.69   21.20
  -2  -4  14    4.60    8.50
  -1  -5   5   70.29    8.20
   0  -5   4   52.19    7.00
   1  -5  14  654.43   28.30
   2  -4   2  642.24   15.00
   3  -5  13    4.50    8.30
   4  -5   6   36.60    8.00
   4  -5  11   34.20   10.40
   6  -4   9   22.10    8.40
   6  -4  10  115.69   12.40
  -3  -4   7   29.80    5.40
  -1  -5  12    8.90    6.90
  -1  -4   3  111.79    6.90
   1  -4   2    9.80    3.10
  -6  -5  13    8.50    8.50
  -4  -3  14   29.20   10.90
  -4   1  17   74.89   12.10
  -3  -6   7  778.82   22.60
  -3  -1  15  182.18   17.60
  -3   3  17   31.00    9.20
  -2  -5   7  577.74   19.30
  -2   3  16    3.70    7.30
  -2   6  16   75.89   11.30
  -1   4  15   10.00    9.10
  -1   5  15   34.80   10.90
  -1   7  14   43.20    9.50
   0  -2   6   24.00    5.50
   0   2  12  270.17   16.70
   0   6  12    2.40    6.00
   0   7  11    3.40    5.20
   1   2   7   21.50    5.40
   1   4   7   14.10    4.20
   1   4   8   -0.10    4.10
  -5  -3  15   36.80   11.40
  -4  -4  13   21.60    9.70
  -4  -1  16   52.49   12.00
  -3  -5  10   14.60    8.30
  -3  -3  13  101.19   13.80
  -3   0  16    6.20   10.20
  -3   2  17   -0.20    9.60
  -3   7  17    4.60    8.50
  -2  -1  14   16.80   10.10
  -2   2  16    4.10    9.90
  -2   7  16  308.67   19.90
  -1  -4   6   95.99    7.90
  -1  -3   9    3.00    6.50
  -1  -1  12   28.80    8.10
  -1   0  13  162.28   13.80
  -1   1  14    9.20    9.60
  -1   3  15  638.64   28.50
  -1   6  15    0.60    8.10
   0  -2   7   91.29    8.60
   0  -1   9  108.89    9.60
   0   3  13   31.90    9.30
   0   4  13  359.26   19.20
   0   5  13  144.99   13.20
   1   2   8 1995.70   32.00
   1   4   9   30.60    6.20
  -5  -4  14   -0.20    8.30
  -4   0  17   34.80   11.70
  -3  -6   8  321.67   16.80
  -3  -4  12    3.30    8.80
  -2  -4  10   99.69   12.50
  -2  -2  13  180.58   15.40
  -2   0  15  139.89   16.10
  -1  -2  11   49.60    8.30
  -1   2  15  501.25   26.00
   0   0  11   65.19   10.10
   0   1  12    8.30    8.50
   0   6  13  274.67   16.70
   0   7  12  279.97   15.10
   1   1   6   14.00    3.80
   1   1   7    7.90    5.40
   1   2   9  908.41   23.80
   1   5   8  262.57   11.20
  -5  -5  13  171.68   16.10
  -4  -6  10  248.98   17.00
  -4  -5  12    2.50    8.20
  -3   1  17    7.70   10.00
  -3   4  18   97.79   14.30
  -3   5  18   14.20    9.40
  -3   6  18    0.60    8.30
  -2  -5   8    6.50    5.80
  -2  -3  12    4.60    7.00
  -2   1  16   33.70   12.10
  -2   3  17  451.95   26.10
  -2   4  17  199.98   17.50
  -2   5  17   32.40    9.50
  -2   6  17  415.36   23.90
  -1  -4   7   99.99    8.30
  -1   7  15    3.90    8.00
   0  -2   8   23.60    7.00
   0  -1  10 1481.05   34.20
   0   2  13  297.57   17.60
   0   4  14    7.30    8.70
   1   1   8 3690.23   44.60
   1   4  10  396.36   16.60
   1   5   9  398.56   14.80
  -4  -3  15    3.70    9.10
  -3  -3  14   83.19   13.60
  -3  -1  16  102.99   14.70
  -3   3  18   60.19   11.10
  -1  -3  10   26.80    6.90
  -1  -2  12  316.67   19.60
  -1  -1  13   68.69   10.90
  -1   0  14    8.40    7.70
  -1   1  15  122.99   15.30
  -1   3  16   59.99   12.80
  -1   4  16   25.80   10.50
  -1   5  16   -1.30    9.30
  -1   6  16  147.09   15.40
   0   0  12  102.49   12.70
   0   3  14   87.89   12.90
   0   5  14  107.69   12.20
   0   7  13   27.70    7.90
   1   1   9  121.29   10.80
   1   2  10 5893.41   63.19
   1   4  11  164.68   12.50
   1   5  10    2.20    5.20
  -4  -4  14   16.80    9.30
  -3  -6   9    1.90    6.50
  -3  -5  11   64.29   11.50
  -3   0  17   26.40   11.50
  -3   2  18   40.10   11.50
  -2  -6   5  347.77   13.20
  -2  -5   9   73.19   10.10
  -2  -4  11  407.76   22.20
  -2  -1  15   83.39   13.80
  -2   0  16    5.60   10.10
  -2   2  17   32.10    9.70
  -2   7  17  218.88   17.90
  -1  -4   8  802.52   23.60
   0  -2   9 1124.79   29.10
   0  -1  11 1217.18   33.20
   0   1  13  327.17   19.10
   0   2  14   39.50   11.10
   0   6  14    3.10    7.50
   1   0   6 1914.71   27.80
   1   0   7    7.40    5.60
   1   3  11   88.19   10.70
   1   5  11 1515.65   32.80
  -3  -4  13   84.69   13.10
  -2  -3  13  284.27   20.20
  -2   4  18    2.30    9.60
  -2   5  18   20.50   10.20
  -1  -3  11   18.40    9.60
  -1   2  16  107.29   15.30
  -1   7  16   26.10    9.60
   0  -3   5   94.29    6.60
   0  -3   6  469.85   15.40
   0   4  15  122.39   14.60
   0   5  15   68.69   12.50
   1   0   8 1477.75   29.60
   1   1  10  474.85   19.60
   1   2  11   24.10    8.30
   1   4  12   88.49   10.80
   1   6   8   25.80    4.40
   1   6   9   77.49    7.20
   1   6  10  487.95   17.20
  -4  -5  13   26.50    9.70
  -3   1  18    2.70    9.60
  -2  -6   6    4.90    4.30
  -2   1  17   71.99   12.40
  -2   3  18  273.87   21.60
  -2   6  18    1.00    9.40
  -1  -4   9   26.20    7.90
  -1  -2  13   -0.20    8.80
  -1  -1  14    1.80    9.40
  -1   0  15  166.98   17.30
  -1   4  17    0.60   10.70
  -1   5  17  105.09   15.40
   0  -3   7   11.10    5.70
   0  -2  10   29.30    8.60
   0   0  13   76.39   12.60
   0   1  14   45.50   11.70
   0   3  15   58.99   12.40
   0   6  15   15.20    8.90
   0   7  14    2.70    7.30
   1   0   9  383.56   17.30
   1   3  12  222.08   14.60
   1   5  12    1.40    6.70
   1   6  11    8.00    6.00
  -3  -6  10    3.60    7.10
  -3  -5  12   74.49   12.40
  -3  -3  15  165.48   17.60
  -3  -1  17    4.80   10.00
  -2  -6   7  261.07   14.10
  -2  -5  10   54.99   10.00
  -2  -4  12   12.90    9.70
  -2  -1  16  239.68   20.00
  -2   2  18   79.29   14.10
  -2   7  18   -1.70    7.20
  -1  -5   4  611.44   15.10
  -1  -5   5   66.99    6.60
  -1   1  16  108.59   14.20
  -1   3  17   51.49   12.60
  -1   6  17  131.89   15.30
   0  -3   8  440.56   17.80
   0  -1  12   97.29   11.10
   0   2  15   59.89   13.00
   1   0  10  101.29   11.20
   1   1  11   57.99    8.50
   1   2  12   96.99   12.00
   1   4  13   52.39   10.70
   1   6  12    4.10    6.30
  -4  -4  15   12.40    9.60
  -3  -4  14    4.00    8.80
  -2  -3  14  616.64   29.00
  -2   0  17   46.80   12.50
  -1  -5   6  153.18   10.00
  -1  -4  10  373.36   20.00
  -1  -3  12   49.20   11.60
  -1   2  17   -1.20    9.90
  -1   7  17   55.09   11.30
   0  -2  11  631.64   25.70
   0   4  16    9.90    9.70
   0   5  16   21.40   10.80
   0   7  15   81.59   11.90
   1  -1   5    6.70    4.40
   1  -1   6 1169.18   22.70
   1  -1   7   34.90    5.70
   1  -1   8  276.17   14.30
   1   3  13   13.10    9.10
   1   5  13   30.20    8.90
  -2  -6   8   32.00    7.00
  -2   1  18   20.10   10.60
  -1  -5   7  406.56   16.50
  -1  -2  14   67.19   13.00
  -1  -1  15   -0.60    9.60
  -1   0  16   22.40   11.30
  -1   5  18   -0.80    9.20
   0  -3   9   40.30    8.40
   0  -1  13  327.67   21.00
   0   0  14   10.20   10.10
   0   1  15  167.18   17.20
   0   3  16    0.40    9.80
   0   6  16   12.60    9.90
   1  -1   9   29.40    8.10
   1   0  11   57.89   10.30
   1   1  12   24.50    7.20
   1   2  13   93.29   12.90
   1   4  14   92.99   12.90
   1   6  13  499.95   22.00
  -4  -5  14   24.60    9.70
  -3  -6  11   60.69   10.80
  -3  -5  13   29.20   10.20
  -2  -5  11  489.25   24.00
  -2  -4  13   73.39   13.00
  -1  -5   8  248.58   14.30
  -1  -4  11    2.40    9.00
  -1   1  17    3.40   10.50
  -1   3  18   76.29   13.80
  -1   4  18    5.50    7.90
  -1   6  18    0.20    9.80
   0  -2  12   24.40   10.30
   0   2  16    5.00   10.40
   1   3  14  106.59   14.00
   1   5  14  306.57   19.60
   1   7  12  114.59   11.00
  -3  -3  16    8.20    9.80
  -2  -6   9  548.45   22.40
  -2  -1  17  109.99   15.00
  -1  -3  13   73.19   13.20
   0  -3  10  212.28   14.50
   0   4  17    5.30   10.40
   0   5  17    1.30   10.00
   0   7  16   16.10    9.10
   1  -1  10   63.89    8.80
   1   0  12  127.79   14.20
   1   1  13   12.40    8.90
   1   2  14    4.80    9.50
   1   6  14   73.99   11.30
  -3  -4  15  105.19   14.40
  -2  -5  12    6.80    9.10
  -2  -3  15   26.90    9.30
  -2   0  18    1.00    8.90
  -1  -5   9    6.00    6.80
  -1  -1  16   38.90   11.80
  -1   0  17   61.59   13.50
  -1   2  18  114.29   14.60
  -1   7  18   56.59   11.40
   0  -4   5   12.60    4.40
   0  -4   6    6.80    3.50
   0  -4   7    6.40    5.20
   0  -1  14    4.00    9.90
   0   0  15   15.60    8.60
   0   1  16    2.80   10.40
   0   3  17   18.20   10.90
   0   6  17   31.00   10.80
   1  -2   6 1026.20   22.40
   1  -2   7  551.34   18.20
   1  -2   8  212.38   13.10
   1  -1  11  298.27   18.70
   1   3  15    1.60    9.70
   1   4  15  141.59   15.50
   1   5  15    8.60    9.80
   1   7  13  112.99   11.60
  -2  -4  14    8.50   10.10
  -1  -4  12  129.09   15.50
  -1   1  18   94.89   15.10
  -1   4  19    2.00   10.20
  -1   5  19   87.79   14.30
   0  -4   4   77.99    6.20
   0  -4   8   22.00    6.70
   0  -3  11  182.28   15.20
   0  -2  13   86.59   13.70
   0   2  17   26.80   11.80
   1  -2   5  101.99    7.60
   1  -2   9   20.70    7.60
   1   0  13  159.08   15.70
   1   1  14   19.30   10.70
   1   6  15  281.17   19.20
   1   7  14   -0.10    7.00
   2   2   7  686.73   18.50
   2   2   8   10.70    4.70
   2   2   9  373.36   16.00
   2   2  10   84.99   10.40
   2   4   8  122.79    8.80
   2   4   9   55.09    6.60
   2   4  10  246.08   13.40
   2   4  11  119.49   11.40
  -3  -5  14  238.88   19.10
  -2  -6  10    3.00    7.10
  -1  -5  10  570.24   23.70
  -1  -3  14   21.20    8.90
  -1   3  19   12.10   10.20
   0  -4   9  119.69   11.70
   0   0  16    0.70   10.20
   0   4  18   -0.30   10.00
   0   5  18    0.90    9.70
   0   7  17   15.40    9.30
   1  -2  10   26.30    8.60
   1  -1  12    0.60    9.20
   1   2  15   22.80    9.30
   1   4  16   14.10   10.20
   1   5  16   46.50   12.20
   2   1   8   77.79    9.10
   2   1   9   16.60    7.50
   2   2  11   55.89   10.20
   2   3  12   21.30    8.70
   2   4  12  483.45   21.50
   2   5   9  195.08   11.20
   2   5  10  633.04   20.50
   2   5  11    4.90    6.40
  -2  -5  13  219.88   18.70
  -2  -3  16    6.50   10.10
  -2  -2  17    5.10    7.60
  -1  -1  17   46.70   12.10
   0  -3  12   99.79   12.90
   0  -2  14    1.80    9.90
   0  -1  15    2.10    7.60
   0   1  17   15.80   11.40
   0   3  18   36.50   12.00
   0   6  18   38.10   11.40
   1   0  14   56.39   12.80
   1   1  15   -0.10   10.10
   1   3  16  121.29   16.00
   1   6  16  184.08   17.10
   1   7  15  193.48   16.40
   2   1   7  226.58   11.20
   2   1  10   37.00    7.30
   2   2   6  696.03   16.90
   2   2  12    4.60    9.10
   2   4   7  151.38    8.60
   2   4  13  352.76   20.50
   2   5  12    6.20    7.10
  -2  -6  11  324.07   19.50
  -2  -4  15  107.29   14.70
  -1  -6   5   74.29    7.40
  -1  -6   6  325.97   14.00
  -1  -5  11    5.10    8.30
  -1  -4  13    4.40    7.80
  -1   0  18  103.69   15.10
   0  -4  10   61.39   10.90
   0   2  18    7.00   10.40
   0   7  18   45.80   11.10
   1  -2  11   12.10    9.30
   1  -1  13   73.49   13.50
   1   2  16  117.69   16.20
   2   0   8   59.89    8.80
   2   0   9  212.98   14.10
   2   1   6  670.03   17.30
   2   1  11    4.20    5.70
   2   3   6  279.97   10.60
   2   3  13 1406.66   38.30
   2   5  13    6.00    8.50
   2   6  11  306.57   15.50
  -1  -6   7   71.69    8.30
  -1  -3  15    6.80    8.20
   0  -3  13  118.09   15.80
   0  -1  16   60.29   13.30
   0   0  17   61.49   13.80
   0   5  19   24.20   10.80
   1  -3   6   29.30    6.20
   1  -3   7  172.78   11.50
   1  -3   8   23.30    7.10
   1   3  17   47.30   12.90
   1   4  17   66.19   13.90
   1   5  17    8.70   10.60
   1   7  16   34.80   10.40
   2   0   7   13.00    4.80
   2   0  10   13.80    8.10
   2   1  12  189.28   16.40
   2   2  13  462.55   23.10
   2   3  14   85.69   13.70
   2   4  14  121.19   14.40
   2   5  14   13.30    9.70
   2   6  10   21.90    5.90
   2   6  12   61.29    9.20
  -1  -6   8   31.80    7.10
  -1  -4  14   24.40   11.30
   0  -4  11   12.50    7.50
   0   1  18   -0.90    9.80
   0   3  19   60.49   13.10
   0   4  19    2.40    8.40
   0   6  19   21.60   10.80
   1  -3   5   20.30    5.10
   1  -3   9  641.44   23.40
   1  -2  12    8.80    7.70
   1  -1  14   46.90   12.60
   1   0  15  112.39   14.40
   1   1  16  162.88   18.20
   1   6  17  189.88   17.90
   2   0   6 1628.24   27.50
   2   0  11   12.00    6.60
   2   1  13  366.76   22.30
   2   2  14  536.55   26.90
   2   5   7   70.29    6.20
   2   6   9  306.77   12.80
   2   6  13   68.49   10.60
  -2  -5  14   41.20   11.10
  -1  -6   9   59.89    9.50
  -1  -5  12   13.10    9.40
   0  -5   5  162.38   10.10
   0  -5   6  465.95   16.70
   0  -5   7  433.66   17.40
   0  -5   8   79.69    9.40
   0  -3  14  120.19   16.10
   1  -3  10   42.70    9.90
   1   2  17    9.70   10.90
   1   7  17    4.30    8.80
   2  -1   7  272.07   13.70
   2  -1   8   65.49    9.10
   2  -1   9   82.59   10.50
   2   0  12  717.03   29.10
   2   1   5   80.69    6.00
   2   3  15  101.59   15.00
   2   4  15   12.60    9.90
   2   5  15  157.18   16.50
   2   6  14   99.79   12.50
  -1  -3  16  178.58   18.20
   0  -5   9   29.60    8.20
   0  -4  12  287.57   19.70
   0  -1  17   58.89   13.10
   0   2  19  112.89   14.60
   1  -3  11  105.89   13.30
   1  -2  13   95.49   13.10
   1   0  16   13.40   11.20
   1   3  18    5.20   10.10
   1   4  18   27.00    9.90
   1   5  18    0.80    7.60
   1   6  18    0.60    9.30
   2  -1  10  129.69   11.90
   2   0   5  278.57   11.20
   2   0  13  388.26   23.50
   2   1  14  341.87   22.70
   2   2  15  233.18   20.20
   2   6   8    3.50    4.00
   2   6  15   22.50    9.60
   2   7  12  315.07   16.00
   2   7  13   50.89    9.20
  -1  -6  10    0.60    6.90
  -1  -5  13   77.39   13.20
  -1  -4  15  421.96   25.50
   0  -5   4   54.19    5.70
   0   0  18   34.80   10.10
   1  -3   4   54.09    5.70
   1  -1  15  138.39   15.70
   1   1  17   69.49   12.90
   2  -1   6  414.46   14.70
   2  -1  11   35.40    9.00
   2   3  16   15.40   11.10
   2   4  16  136.79   17.00
   2   5  16    7.10   10.20
   2   7  14   16.50    8.10
  -2  -5  15    3.90    8.90
   0  -5  10    1.80    7.20
   0  -4  13   79.29   14.40
   0  -3  15  165.18   18.20
   1  -4   7   16.80    6.20
   1  -4   8  261.17   15.00
   1  -3  12   26.00   11.10
   1  -2  14   45.00   10.80
   1   2  18   81.19   13.40
   1   5  19    8.80   10.00
   1   7  18    2.30    9.30
   2  -1  12   11.30   10.10
   2   0  14  430.76   25.70
   2   1  15    8.90   10.80
   2   2  16  338.57   24.20
   2   6  16   -0.70    8.80
   2   7  15    1.50    8.00
  -1  -6  11    4.30    7.50
   0  -5  11  200.88   16.40
   1  -4   6  220.38   12.00
   1  -4   9  142.39   12.90
   1  -1  16    5.60   10.30
   1   0  17  154.28   18.20
   1   1  18   50.69   13.30
   1   3  19   41.90   12.80
   1   4  19    3.10    8.60
   1   6  19    9.30   10.80
   2  -2   7    2.10    6.00
   2  -2   8   14.90    5.70
   2  -2   9    6.00    5.30
   2  -2  10   47.10   10.40
   2  -1   5 1094.79   21.90
   2  -1  13   41.70   12.50
   2   3  17   27.80   12.10
   2   4  17    7.10   11.00
   2   5  17   69.69   14.70
   3   2   9  274.57   15.40
   3   2  10   22.20    8.50
   3   2  11  525.65   23.30
   3   3  12   28.70    9.60
   3   4  10  132.39   11.60
   3   4  11   25.50    8.00
   3   4  12   24.00    8.60
  -1  -5  14    3.10    9.70
   0  -4  14  313.87   23.40
   1  -4   5   27.00    5.40
   1  -4  10  927.31   30.70
   1  -3  13  210.78   18.30
   2  -2   6   12.40    5.90
   2  -2  11    5.90    9.30
   2   0  15   77.69   14.90
   2   1  16  662.63   32.50
   2   6  17   14.40    9.90
   2   7  16    3.90    8.50
   3   1   9  871.91   26.40
   3   1  10   18.00    8.40
   3   1  11  192.98   16.30
   3   2   8   13.30    6.70
   3   2  12  245.78   17.40
   3   2  13   36.20   11.70
   3   3  13   59.39   10.70
   3   4   9    8.00    5.90
   3   4  13  500.85   23.90
   3   5  11  378.36   18.40
   3   5  12   91.39   11.40
   3   5  13   10.50    9.00
   0  -5  12  204.28   17.60
   0  -3  16   84.59   14.60
   1  -4  11   16.00    9.70
   1   2  19    2.50    8.10
   2  -2  12    3.50    9.10
   2  -1  14   59.99   13.90
   2   2  17    0.40    8.00
   2   4  18   19.80   11.70
   2   5  18    0.50    9.90
   3   1   8   28.70    7.70
   3   1  12  874.81   32.00
   3   3  14  326.97   22.10
   3   4  14  107.39   13.10
   3   5  10  177.08   12.30
   3   5  14  249.28   19.00
   0  -6   7    2.20    5.00
   0  -6   8   79.39    9.50
   1  -4  12   33.50   11.30
   1  -3  14    3.40   10.60
   1  -1  17  330.67   23.90
   1   0  18   26.90   12.00
   2   0  16  175.08   19.20
   2   1  17    5.30   11.20
   2   3  18   22.80   11.40
   2   6  18   26.00   11.10
   2   7  17   20.30    9.80
   3   0   9 1530.25   35.30
   3   0  10   13.10    8.40
   3   0  11  513.45   24.30
   3   1  13  284.17   21.10
   3   2   7  269.57   13.10
   3   2  14   10.10    8.60
   3   3  15    8.60   10.70
   3   4   8  319.67   13.80
   3   4  15  101.79   15.30
   3   5   9   11.40    5.40
   3   5  15    7.90   10.20
   3   6  12    9.70    7.00
   3   6  13   17.20    8.40
  -1  -5  15  350.76   23.20
   0  -6   6   10.40    5.10
   0  -6   9    9.10    7.10
   0  -5  13    0.90    9.00
   0  -4  15    9.20   10.20
   1  -4   4   44.60    5.60
   2  -3   7  157.88   11.80
   2  -3   8  189.58   13.60
   2  -3   9   12.60    5.90
   2  -3  10   41.70    9.70
   2  -2   5   45.90    5.70
   2  -2  13    5.90    8.10
   2  -1   4  870.41   17.80
   2  -1  15    4.20   10.80
   2   2  18  101.19   16.00
   3   0   8   38.60    7.00
   3   0  12  578.24   27.30
   3   1   7   34.80    6.10
   3   1  14  144.19   17.40
   3   2  15   65.49   14.30
   3   4  16  134.09   17.20
   3   6  11   27.00    7.30
   3   6  14    6.50    8.20
   0  -6   5    0.10    3.80
   0  -6  10   38.80    9.40
   1  -5   7  281.37   15.00
   1  -5   8    6.90    6.40
   1  -4  13    7.90   10.40
   1  -3  15   36.20   12.90
   2  -3  11  113.19   13.90
   2  -2  14   23.50   11.90
   2   4  19   59.79   14.70
   2   5  19    6.00   10.60
   2   7  18   16.50   10.20
   3  -1   9 1420.16   35.20
   3  -1  10  122.99   13.30
   3   0   7   76.19    9.30
   3   0  13   83.39   14.60
   3   3  16    2.00   10.40
   3   5  16  206.38   19.50
   3   6  10 1893.11   34.50
   3   6  15    2.30    8.70
   1  -5   6   13.50    5.90
   1  -5   9  170.08   13.40
   1  -5  10  572.54   24.90
   2  -3   6   10.40    4.50
   2  -3  12  197.88   18.30
   2  -1  16  163.58   19.00
   2   0  17  194.28   18.80
   2   1  18  107.99   16.20
   2   3  19   12.40    8.40
   2   6  19    4.50    9.70
   3  -1   8  138.19   12.20
   3  -1  11   94.79   13.60
   3  -1  12  157.58   16.90
   3   0  14  111.79   16.50
   3   1   6  264.07   12.50
   3   1  15   50.59   11.80
   3   2   6   30.50    6.00
   3   2  16    5.50   11.10
   3   4   7    1.90    4.10
   3   4  17  171.88   19.10
   3   5   8   84.49    7.60
   3   5  17   22.10   11.80
   3   6  16    2.70    9.30
   3   7  13  132.39   12.70
   3   7  14    3.80    7.50
   0  -6   4  168.38    9.30
   0  -6  11    5.20    7.90
   0  -5  14  209.38   18.80
   1  -5  11   20.50    9.40
   1  -4  14   31.10   12.20
   2  -3  13   32.40   12.10
   2  -2   4  443.16   13.90
   3  -1   7   99.79   10.20
   3   0   6   12.50    6.20
   3   1  16   17.60   12.40
   3   3  17  156.58   18.50
   3   6   9  217.38   11.40
   3   6  17    7.30   10.20
   3   7  12   64.79    8.80
   3   7  15    8.00    9.00
   1  -5   5  118.49    9.20
   1  -3  16   92.29   13.80
   2  -4   8  175.48   13.50
   2  -4   9   88.09   11.50
   2  -3   5    4.30    5.10
   2   0  18  253.97   22.10
   3  -1  13    4.70    8.60
   3   0  15   44.20   13.60
   3   2  17    1.80   10.70
   3   3   6   42.00    5.10
   3   4  18    7.50   11.10
   3   5  18   -2.70    9.80
   3   7  16   10.00    9.90
   4   3  12   58.69   12.20
   0  -5  15  283.57   21.50
   1  -5  12   11.60    9.50
   2  -4   7  205.48   13.50
   2  -4  10   15.50    9.40
   2  -4  11    8.60    9.40
   2  -3  14   47.00   13.40
   2  -1  17  142.19   16.40
   3  -2   8   21.40    8.00
   3  -2   9  126.49   11.80
   3  -2  10   75.69   10.30
   3  -2  11  188.88   17.20
   3  -1   6    3.80    6.10
   3  -1  14   53.59   14.10
   3   3  18   47.00   13.10
   3   6  18   17.70   10.80
   3   7  17    8.90    9.30
   4   2  10    8.60    8.20
   4   2  11  177.18   16.30
   4   2  12  354.06   22.10
   4   2  13    1.50   10.30
   4   3  13   36.80   10.00
   4   3  14   52.99   13.20
   4   4  11   59.29   10.20
   4   4  12    8.20    9.30
   4   4  13   65.59   13.00
   4   4  14  143.69   16.80
   1  -4  15   13.50   10.60
   2  -4   6  182.98   12.00
   3  -2   7  463.85   19.20
   3  -2  12  445.06   24.60
   3  -1  15   17.90   12.10
   3   0  16  104.69   15.20
   3   1   5    5.30    4.90
   3   1  17  263.77   21.90
   3   2  18    7.30   11.30
   3   5   7  145.79    8.40
   4   1  10    7.00    8.20
   4   1  11   19.80    9.70
   4   1  12   47.50   12.50
   4   2   9   32.50    8.70
   4   2  14    3.00   11.20
   4   3  15   13.00   11.40
   4   4  10   94.29   10.90
   4   4  15  247.08   21.20
   4   5  12  115.89   13.40
   4   5  13  144.59   15.30
   4   5  14   37.80   10.90
   1  -5   4    8.30    4.50
   1  -5  13    7.60    9.30
   2  -4  12    3.30    7.70
   2  -3   4   15.30    4.90
   2  -3  15  211.18   20.80
   3  -2  13   64.39   12.10
   3   0   5  490.85   15.40
   3   2   5  754.42   17.20
   3   4   6   43.10    5.30
   3   4  19    9.20   10.40
   3   5  19   41.50   12.80
   3   6   8   53.59    5.90
   3   7  18    0.60    8.90
   4   0  11    6.00    9.90
   4   1   9  761.42   26.30
   4   1  13    5.00    8.60
   4   1  14  119.09   17.10
   4   2  15    2.00   11.30
   4   4  16  145.59   18.10
   4   5  11   60.89    8.60
   4   5  15    3.00   10.10
   1  -6   7   92.49    9.90
   1  -6   8   46.30    8.90
   1  -6   9   16.20    8.00
   2  -4  13   40.40   12.30
   3  -3  10   62.39   11.70
   3  -2   6   50.69    8.20
   3  -2  14   11.60   11.30
   3  -1   5    8.70    5.80
   3  -1  16    5.90   10.60
   3   0  17  175.78   19.50
   3   1  18    9.50   11.20
   3   6  19    4.10    9.80
   4   0   9  760.52   27.00
   4   0  10    3.80    7.10
   4   0  12  100.19   15.10
   4   0  13  161.68   18.40
   4   1   8  622.84   22.60
   4   2   8  651.53   22.20
   4   3  16   72.69   13.20
   4   4   9  111.19    9.70
   4   5  10    7.20    6.60
   4   5  16  181.88   19.00
   4   6  12  152.18   13.80
   4   6  13  202.58   16.40
   4   6  14   94.29   13.00
   4   6  15  134.49   15.50
   1  -6   6   14.50    6.90
   1  -6  10  271.97   18.20
   1  -5  14  655.63   31.00
   2  -4   5   13.10    5.40
   2  -3  16   27.90   12.00
   3  -3  11  215.78   17.20
   3  -3  12   82.19   14.40
   3   3   5    6.40    3.80
   4   0   8 1101.09   30.30
   4   0  14    7.20   11.80
   4   1  15  145.39   17.10
   4   2  16    1.10    8.40
   4   3  17    7.80   10.90
   4   4  17   60.79   14.50
   4   5  17    0.60   10.30
   4   6  11   52.69    9.00
   4   6  16  165.88   18.30
   1  -6  11  291.87   19.40
   2  -5   8   16.50    7.80
   2  -5   9  152.48   14.10
   2  -5  10    2.80    8.00
   2  -4  14   89.49   15.00
   3  -3  13   86.19   15.10
   4  -1   9   41.10   10.50
   4  -1  10    0.20    9.10
   4  -1  11   21.90   10.80
   4  -1  12  111.49   16.00
   4   1   7  148.39   11.80
   4   1  16  255.47   23.20
   4   2   7    3.50    6.30
   4   2  17   36.00   13.10
   4   4   8   65.19    8.20
   4   5   9    1.70    5.50
   4   6  17    4.30    9.90
   4   7  14   22.70   10.30
   1  -6   5   94.09    9.00
   2  -5   7   45.00    8.40
   2  -5  11   16.20    9.50
   3  -2   5   62.39    8.00
   3  -1  17    0.80    7.60
   3   0   4  199.68   10.10
   3   1   4  289.77   11.10
   4  -1   8  285.67   17.30
   4  -1  13    3.70   11.10
   4   0   7  245.58   14.80
   4   0  15   12.10    9.90
   4   4  18   24.00   12.10
   4   5  18   18.70   11.20
   4   6  10    0.70    5.50
   4   7  13  452.05   21.50
   4   7  15   85.49   12.80
   4   7  16   67.99   12.50
   1  -5   3  129.29    7.70
   2  -5   6   19.20    6.50
   2  -5  12   17.30    9.90
   2  -4   4    6.70    4.50
   2  -4  15   41.90   13.10
   2  -3   3    9.70    4.20
   3  -4  10  175.78   16.50
   3  -3  14  212.78   20.80
   4  -1  14  199.88   20.70
   4   0  16  321.27   25.30
   4   1  17   81.39   15.70
   4   2  18  103.99   16.20
   4   6  18   38.00   12.70
   4   7  12    1.30    5.80
   4   7  17   80.29   14.10
   5   3  13    1.40   10.30
   2  -5  13  112.69   15.00
   3  -4   8  286.87   17.60
   3  -4   9   10.00    7.30
   3  -4  11    0.50    9.50
   3  -1   4 1753.82   28.00
   3   6   7  167.08    8.20
   4  -2   9   51.39   11.30
   4  -2  10    9.20    7.70
   4  -2  11  548.15   26.80
   4  -2  12    0.10   10.10
   4  -1   7  862.01   26.50
   4  -1  15   70.99   15.20
   4   1   6  160.68   11.40
   4   5   8   43.70    6.80
   5   2  11  217.78   18.50
   5   2  12  245.58   20.40
   5   2  13   31.10   12.60
   5   2  14  557.64   30.90
   5   3  12  112.29   13.80
   5   3  14   21.10   12.10
   5   3  15   59.49   14.40
   5   4  12   13.80   10.30
   5   4  13   14.10   11.00
   5   4  14   28.60   12.30
   5   4  15   81.59   15.20
   2  -5   5   11.80    5.60
   3  -4   7   40.20    8.60
   3  -4  12   14.00    8.70
   3  -3  15    6.50    8.70
   4  -2   8    4.60    7.80
   4  -2  13   24.80   11.90
   4   0   6    4.60    6.80
   4   0  17   17.40   12.10
   4   2   6  267.17   13.20
   4   4   7    1.20    4.70
   4   6   9   42.90    6.80
   5   1  11  439.76   24.80
   5   1  12   46.60   12.30
   5   1  13   43.30   13.50
   5   2  10   11.30    9.70
   5   2  15   63.59   14.90
   5   4  11   74.59   12.40
   5   4  16   19.50   12.10
   5   5  12   13.00    9.40
   5   5  13   16.40   10.40
   5   5  14   68.59   13.60
   5   5  15    9.40   11.70
   1  -6   4  221.78   11.00
   2  -5  14    1.50    9.10
   3  -4  13   55.99   13.10
   3  -2   4   11.20    5.50
   4  -2  14   55.09   14.00
   4  -1   6    5.30    6.80
   4  -1  16   21.10   11.80
   5   0  11   13.50   10.90
   5   0  12  414.06   25.90
   5   1  10    2.30    7.40
   5   1  14    3.10    9.10
   5   2   9   94.49   12.00
   5   2  16    5.70   11.20
   5   3  16  261.77   22.00
   5   4  10    0.20    7.00
   5   5  11   65.49   11.20
   5   5  16    5.40   10.80
   5   6  14  140.39   15.80
   2  -6   8   -0.20    7.00
   2  -6   9    7.90    7.90
   2  -6  10   92.59   12.70
   3  -4   6   33.20    7.60
   3  -4  14  154.78   17.80
   4  -3  10   72.49   12.80
   4  -3  11  182.48   17.40
   4  -2   7  378.66   18.20
   5   0  10  293.87   20.10
   5   0  13    4.40   11.40
   5   0  14   41.70   14.20
   5   1   9   21.10    7.10
   5   1  15  231.88   21.40
   5   4  17   56.89   12.60
   5   5  17   30.90   12.20
   5   6  13   14.40    9.30
   5   6  15   34.80   11.60
   5   6  16   27.70   11.50
   2  -6   7  232.28   15.40
   2  -6  11  224.98   18.00
   2  -4   3   71.59    6.70
   3  -5   9    0.70    7.90
   3  -5  10   27.40   10.30
   4  -3  12   72.09   12.70
   4  -3  13   27.30   12.10
   4   1   5  573.24   18.10
   5   0   9   74.19   12.50
   5   0  15  115.79   18.10
   5   1   8  440.46   20.70
   5   1  16   20.30   12.60
   5   2   8    5.00    7.50
   5   2  17   65.29   14.70
   5   4   9   11.90    7.30
   5   4  18  169.18   19.70
   5   5  10   -1.70    6.50
   5   5  18   12.10   11.20
   5   6  12  111.89   13.10
   5   6  17   19.50   11.20
   2  -6   6  116.49   10.80
   2  -5   4  110.39    9.00
   3  -5   8  181.08   15.20
   3  -5  11  227.28   19.00
   3  -4   5    1.20    5.50
   3  -1   3  435.86   13.80
   3   0   3   36.10    5.50
   4  -3  14   82.59   15.40
   4  -2   6   16.30    7.40
   4   0   5   60.39    7.20
   4   2   5  191.18   10.70
   4   5   7    9.50    4.60
   4   6   8  120.49    9.10
   5  -1  10   31.40   11.40
   5  -1  11  558.24   27.50
   5  -1  12  142.59   16.30
   5  -1  13  157.08   18.80
   5   0   8   33.60    9.40
   5   1  17   14.90   11.50
   5   6  11  260.57   16.40
   5   6  18    6.80    9.70
   5   7  14  386.86   22.10
   5   7  15   22.40    9.90
   5   7  16  169.48   17.80
   1  -6   3   14.00    4.10
   3  -5   7    0.90    7.10
   3  -5  12  126.39   15.60
   4  -1   5  604.04   19.60
   4   4   6    4.90    4.40
   5  -1   9    7.40    7.50
   5  -1  14  344.77   26.10
   5   0  16    1.00   11.00
   5   7  13  145.69   14.20
   3  -5  13    6.60    9.80
   3  -2   3  275.67   11.80
   4  -4   9   97.69   14.00
   4  -4  10   10.60   10.10
   4  -4  11   21.20   11.20
   4  -3  15    1.80   11.20
   5  -2  10    1.90    9.10
   5  -2  11   41.20   12.50
   5  -2  12   91.39   15.40
   5  -1   8   37.40   10.60
   5  -1  15   98.39   16.80
   5   0   7   44.30    9.50
   5   1   7  229.08   14.20
   5   2   7   45.40    8.70
   5   4   8   -2.10    5.90
   5   5   9  167.98   12.60
   5   7  12  204.38   15.70
   6   2  13  249.68   22.40
   6   4  13  181.48   18.90
   6   4  14   61.09   14.40
   2  -6   5   53.29    7.70
   3  -5   6   22.90    7.30
   4  -4   8   11.00    9.20
   4  -4  12    6.80   10.30
   4  -2   5   46.20    7.10
   4   3   5  194.88   10.30
   5  -2   9   30.00   11.00
   5  -2  13  276.27   23.00
   5  -1  16   68.19   14.90
   5   6  10   66.29    9.30
   6   1  12  806.22   35.70
   6   1  13   43.50   14.20
   6   2  11   94.59   15.00
   6   2  12    2.70    8.50
   6   2  14  120.39   16.30
   6   2  15   45.50   14.10
   6   4  12   64.29   13.40
   6   4  15   35.30   13.30
   6   4  16  258.47   23.10
   6   5  14   40.10   12.60
   6   5  15    3.80   11.20
   2  -5   3   51.29    6.40
   3  -4   4  253.87   13.20
   4  -4   7   36.20   10.00
   4  -4  13   33.20   10.20
   4   0   4   33.70    6.90
   5  -2   8  130.39   14.70
   5  -1   7   -0.20    7.50
   6   1  11   50.69   13.30
   6   1  14    3.10   12.20
   6   1  15   34.70   13.90
   6   2  10   56.39   12.70
   6   2  16    4.20   11.10
   6   4  11   23.30   10.70
   6   4  17   82.49   16.00
   6   5  12   55.79   12.30
   6   5  13   63.29   11.70
   6   5  16   -2.30   10.40
   2  -4   2  640.84   15.80
   3  -6   9    3.80    8.40
   3  -6  10   -0.40    8.10
   3  -5   5  121.59   10.90
   4  -4  14    2.10   10.10
   4  -1   4   53.89    7.90
   4   1   4   95.39    7.60
   5  -3  11   34.40   12.50
   5   0   6   45.30    9.00
   5   1   6    3.60    6.90
   5   2   6    4.50    6.60
   5   5   8  165.48   11.60
   6   0  11   31.70   12.60
   6   0  12    2.80   11.30
   6   0  13  237.88   22.50
   6   0  14    6.70   12.30
   6   1  10    6.30    8.10
   6   4  10    4.80    9.00
   6   5  17   18.00   11.80
   6   6  14  125.19   15.80
   6   6  15   27.50   12.10
   6   6  16   -2.90    9.60
   2  -6   4   26.50    6.10
   3  -6   8   49.80   10.40
   3  -6  11  186.08   17.20
   4  -4   6    4.40    6.90
   4   2   4    5.40    4.80
   4   5   6  128.39    8.20
   4   6   7   13.00    4.80
   5  -3  10  120.69   14.50
   5  -3  12   11.00   11.10
   5  -3  13   88.99   15.70
   5  -2   7  101.39   12.50
   5  -1   6    5.40    7.60
   5   4   7   20.40    5.20
   5   6   9   80.59    9.10
   6   0  10   38.60   12.40
   6   0  15   50.89   14.60
   6   1   9   49.10   11.90
   6   1  16   54.99   12.60
   6   2   9   32.10    9.10
   6   5  11  128.39   14.50
   6   6  13   72.59   13.10
   6   6  17   69.09   14.30
   3  -6   7    4.50    7.60
   4  -5   9   97.19   13.90
   4  -5  10  372.86   23.30
   4  -5  11   32.30   11.30
   4  -2   4   21.00    5.40
   4   4   5  246.08   10.70
   5  -3  14   17.90   11.30
   6  -1  10  814.42   34.30
   6  -1  11   37.30   13.10
   6  -1  12   52.69   14.10
   6  -1  13  113.59   17.30
   6   0   9  735.03   30.70
   6   6  12  180.38   16.30
   3  -6   6   14.20    8.60
   3  -4   3 1007.10   23.40
   3  -1   2    0.40    4.10
   4  -5   8  156.18   15.30
   4  -5  12   34.00    9.80
   5  -2   6 1067.59   31.20
   6  -1   9  267.87   20.60
   6  -1  14  112.49   17.50
   6   0   8   25.20    9.90
   6   1   8   68.29   10.70
   6   2   8  104.99   11.40
   6   4   9  105.89   11.10
   6   5  10   98.49   11.40
   6   6  11  223.18   16.60
   6   7  14    4.20    8.60
   3  -5   4   16.90    6.10
   3  -2   2  360.36   12.60
   4  -5   7   -0.10    7.70
   4  -5  13  129.99   16.10
   4  -4   5    3.70    6.40
   5  -4  10    6.80   10.60
   5  -4  11  278.47   22.10
   5  -1   5   55.79    9.30
   5   0   5  468.25   18.40
   5   1   5    3.30    4.70
   5   5   7  106.89    9.20
   6  -2  11   76.79   14.90
   6  -2  12  168.58   19.10
   6  -1  15  196.38   21.50
   6   7  13  180.98   16.40
   2  -5   2   60.79    6.60
   4  -1   3    0.60    5.40
   4   0   3   44.20    6.90
   4   3   4  105.69    7.60
   5  -4   9   27.30   11.40
   5  -4  12   49.50   12.80
   5  -4  13   15.60   10.40
   5   2   5   32.80    7.40
   5   4   6  645.14   19.70
   5   6   8   10.70    5.20
   6  -2  10  294.27   22.50
   6  -2  13   36.20   12.60
   6   1   7  204.38   15.60
   6   2   7  227.98   15.80
   6   4   8    4.20    6.90
   6   5   9    5.30    6.80
   6   7  12   17.50    9.60
   7   2  12   15.10   12.10
   7   2  13  148.09   19.10
   7   2  14  148.19   19.30
   7   2  15    0.50   11.00
   7   4  13    6.40   11.10
   7   4  14    3.80   11.50
   7   4  15  218.98   21.90
   7   4  16    1.70   10.60
   2  -6   3   52.59    6.30
   3  -6   5    3.10    5.80
   3  -3   2   -0.20    4.30
   4  -5   6   35.50    9.20
   4  -2   3  347.87   14.80
   4   1   3  232.28   11.10
   5  -4   8    5.50    9.80
   5  -2   5    7.10    7.30
   6  -2   9   89.49   13.20
   6   0   7   59.19    9.40
   6   6  10  107.39   12.10
   7   1  11   10.80   11.80
   7   1  12  135.89   18.50
   7   1  13    6.50    9.70
   7   1  14   30.40   13.50
   7   1  15   78.19   16.00
   7   2  11    3.80    8.60
   7   4  12   45.60   11.30
   7   5  13   14.50   11.20
   7   5  14   97.39   15.90
   7   5  15  324.07   24.60
   7   5  16    8.90   11.30
   4  -6   9  167.88   16.40
   4  -6  10   89.89   13.40
   4  -4   4  656.93   22.30
   5  -4   7   54.99   11.80
   6  -2   8  183.68   17.60
   6  -1   7    9.50    6.60
   7   0  11   26.10   12.80
   7   0  12  209.78   21.60
   7   0  13  121.29   18.80
   7   0  14    4.90   11.30
   7   1  10   53.19   13.60
   7   2  10    2.30   10.50
   7   4  11    2.10   10.20
   7   5  12  362.76   24.00
   7   6  15   44.00   12.30
   7   6  16  148.69   17.90
   3  -5   3  152.18   10.50
   4  -6   8  368.36   22.30
   4  -5   5  142.29   12.60
   5  -1   4  103.69   10.60
   5   0   4 1262.67   28.80
   5   1   4    5.20    6.40
   6  -3  10    3.10   10.80
   6  -3  11   66.69   12.70
   6  -3  12   35.40   12.80
   6  -3  13  194.48   20.10
   6   0   6   13.40    8.40
   6   1   6    5.00    7.50
   6   5   8   16.80    7.00
   7   0  10  212.18   20.40
   7   1   9  167.28   17.60
   7   2   9    2.60   10.10
   7   4  10   39.10   11.50
   7   5  11    8.30    9.70
   7   6  13  450.75   25.80
   7   6  14   53.39   11.30
   3  -6   4   72.09    8.60
   3  -4   2  443.96   15.10
   4  -6   7    9.50    8.30
   4   2   3    7.60    4.60
   4   5   5    4.10    3.40
   4   6   6  271.37   10.60
   5  -5   9   52.09   12.20
   5  -5  10  122.49   15.90
   5  -5  11    9.30   10.10
   5  -5  12   32.90   10.90
   5  -4   6   28.20    9.30
   6  -2   7   21.60    8.50
   6  -1   6  182.08   15.70
   6   2   6   16.20    6.10
   6   4   7   -0.50    6.20
   6   6   9   44.60    8.40
   7  -1  11    6.40   11.50
   7  -1  12  170.38   19.90
   7  -1  13    4.80   11.10
   7   0   9   60.39   13.60
   7   6  12  111.39   14.60
   4   4   4   15.00    4.20
   5  -5   8   11.50    9.50
   5  -2   4   14.90    5.70
   5   2   4    0.80    5.70
   5   5   6  677.63   19.40
   5   6   7  432.66   15.70
   7  -1  10   68.49   14.90
   7  -1  14   56.79   14.70
   7   1   8    3.70   10.00
   7   2   8   11.30   10.00
   7   4   9    0.30    8.90
   7   5  10  395.56   22.30
   4  -6   6   41.90    9.90
   4  -5   4  228.18   14.40
   4  -4   3  312.17   15.20
   4  -1   2   33.50    6.50
   5  -5   7  173.18   16.30
   5   4   5   89.59    8.20
   6  -4  10  107.19   16.00
   6  -4  11   39.80   12.50
   6  -2   6  248.58   17.80
   6   0   5  502.65   21.50
   7  -1   9  138.99   17.60
   7   0   8   23.90   10.60
   7   6  11    1.60    8.40
   2  -6   2   15.80    4.20
   3  -2   1   12.50    4.70
   4  -2   2  405.16   15.20
   4   0   2  253.07   11.70
   5  -4   5    3.00    6.40
   6  -4   9   23.90   11.80
   6  -4  12   78.09   14.50
   6  -1   5  182.08   14.70
   6   1   5  198.68   13.40
   6   5   7    2.00    5.80
   7  -2  10   49.50   13.50
   7  -2  11    3.20    8.20
   7  -2  12   19.70    9.40
   7  -1   8    3.60   10.40
   8   2  12    7.40   11.60
   8   2  13   28.60   12.90
   8   2  14  152.48   19.40
   8   4  13  244.58   22.60
   8   4  14    5.50   11.30
   8   4  15   64.79   15.20
   2  -5   1    4.30    3.90
   3  -6   3   80.19    8.40
   3  -5   2  209.28   11.30
   3  -3   1  764.72   18.10
   4  -6   5   21.00    8.20
   4   3   3    2.90    3.90
   5  -5   6  251.47   17.80
   5  -1   3  157.88   11.70
   5   0   3  814.92   22.70
   5   3   4   41.20    6.90
   6  -4   8  332.67   23.00
   6   2   5    3.90    4.90
   6   4   6  907.61   25.70
   6   6   8    6.80    6.40
   7  -2   9  146.89   17.80
   7   0   7  173.18   17.00
   7   1   7  530.35   24.80
   7   2   7   17.70    9.80
   7   4   8  381.86   20.90
   7   5   9    1.70    8.00
   7   6  10  313.37   19.30
   8   1  11    6.40   11.60
   8   1  12  164.78   20.10
   8   1  13  335.97   26.50
   8   1  14   31.80   13.50
   8   2  11   88.49   16.00
   8   4  12    7.90   11.10
   8   5  13  364.36   25.50
   8   5  14  146.59   18.10
   8   5  15   -1.20   11.10
   4   1   2   55.99    6.70
   5  -6   9   41.40   11.10
   5  -2   3 1015.70   26.90
   5   1   3  128.09   10.30
   6  -4   7   12.30   10.30
   6  -2   5  130.29   12.80
   7  -2   8  162.38   18.00
   7  -1   7  457.35   25.50
   8   0  12   94.19   16.80
   8   0  13   77.49   15.70
   8   1  10   59.19   14.70
   8   2  10  105.19   16.30
   8   4  11   31.30   12.20
   8   5  12    7.70   10.60
   8   6  15  125.79   16.60
   4  -5   3  109.59   10.40
   5  -6   8  106.99   14.70
   5  -5   5  436.96   22.10
   5  -4   4    7.20    7.10
   6   0   4  806.12   25.80
   7  -3  10   93.19   15.90
   7  -3  11   13.00    9.30
   7  -3  12  435.36   27.80
   7   0   6   10.00    9.70
   7   1   6   36.80   10.70
   8   0  10   99.19   17.00
   8   0  11   19.80   10.30
   8   6  13   86.79   14.50
   8   6  14  132.39   17.20
   3  -4   1  404.66   14.00
   4  -6   4  328.97   17.40
   4  -4   2  119.79    9.90
   5  -6   7  144.59   15.60
   5   2   3   64.19    7.90
   6  -5   9    4.90    9.60
   6  -5  10   20.70   11.50
   6  -5  11    1.70   10.00
   6  -4   6   67.39   12.80
   6  -1   4   52.59    8.30
   6   1   4   17.60    7.80
   7  -3   9   11.00    9.30
   7  -2   7  400.16   24.60
   7  -1   6  191.08   17.40
   7   2   6   13.10    9.20
   7   4   7  129.49   13.40
   7   5   8  105.39   12.20
   7   6   9   77.39   11.10
   8  -1  11   16.30   12.00
   8  -1  12    4.60   10.80
   8   0   9   35.80   13.10
   8   1   9  102.79   14.80
   8   2   9   72.79   12.70
   8   4  10   13.10    8.70
   8   5  11  159.28   17.50
   5   5   5  558.54   17.00
   5   6   6    2.00    3.90
   6  -5   8   26.80   10.90
   6  -2   4   33.10    9.20
   6   2   4   99.59   10.60
   6   5   6  107.59    9.90
   8  -1  10   26.50   12.60
   8   1   8  163.98   18.10
   8   6  12   61.69   12.70
   3  -6   2   91.49    8.90
   4   2   2  149.99    8.80
   5  -6   6  203.88   17.00
   5  -5   4  258.47   16.70
   5  -4   3    1.90    6.50
   5   4   4  203.08   10.80
   6  -5   7   24.20   10.70
   6   4   5   17.30    6.40
   6   6   7   35.50    6.80
   7  -4  10    3.70   10.10
   7  -4  11    9.10   11.10
   7  -2   6  491.85   26.00
   8  -1   9    4.30   11.20
   8   0   8  214.48   20.20
   8   2   8    9.90    8.50
   8   4   9  233.38   18.30
   8   5  10   72.89   11.70
   8   6  11  186.78   17.40
   2  -6   1  299.27   11.30
   4  -2   1   14.50    5.70
   4  -1   1  290.37   12.60
   5  -2   2   75.49    9.40
   5  -1   2  173.08   11.10
   5   0   2  191.58   12.00
   6  -4   5   94.49   12.20
   7  -4   9   16.20   11.20
   7  -1   5  449.36   23.20
   7   0   5  585.94   24.70
   7   1   5   47.00    9.20
   8  -2  10  103.19   16.30
   8  -2  11   68.09   12.90
   8  -1   8   54.69   14.00
   9   2  12    5.00   10.80
   9   2  13   14.60   12.30
   9   4  13  174.08   19.90
   3  -5   1   46.80    6.30
   4  -6   3  248.38   14.70
   4  -5   2   42.40    7.40
   4   0   1  215.68   10.80
   5  -6   5   35.50    9.70
   5   3   3  100.09    8.50
   6  -5   6    7.60    9.40
   6  -1   3   12.80    7.50
   6   0   3  297.87   16.20
   7  -4   8    2.60   10.60
   7  -2   5  156.08   16.10
   7   2   5  168.58   13.30
   7   4   6    5.80    7.00
   7   5   7   26.20    6.50
   7   6   8    5.30    7.20
   8  -2   9    9.50   11.20
   8   0   7    4.00   10.70
   8   1   7    4.80    8.10
   8   2   7  129.59   15.70
   8   4   8   80.49   12.50
   8   5   9   89.89   13.30
   9   1  11   -2.60   10.80
   9   1  12   52.79   14.30
   9   2  11    5.20   10.90
   9   4  12  276.17   23.70
   9   5  14   41.50   13.00
   5   1   2   76.19    7.50
   6  -4   4  119.59   13.90
   6  -2   3  299.07   16.50
   6   1   3   68.39    9.60
   7  -4   7   26.20   12.00
   8  -2   8    3.50   10.70
   8  -1   7    4.00   11.00
   8   6  10   66.29   12.00
   9   0  12    2.50   10.30
   9   1  10   18.90   12.80
   9   2  10  105.29   17.40
   9   4  11   72.19   15.80
   9   5  12   12.80   10.60
   9   5  13  178.28   18.10
   3  -3   0  120.09    8.00
   4  -4   1  157.98   10.70
   5  -5   3  514.35   21.70
   6  -6   8   54.29   12.50
   6  -5   5  109.29   13.90
   7  -1   4    5.20    9.10
   7   0   4   95.19   12.70
   8  -3   9   36.60   13.00
   8  -3  10    2.90   10.60
   8   0   6   46.60   12.60
   8   1   6   44.30   12.00
   9   0  10    6.30   11.50
   9   0  11   28.20   10.60
   9   6  14   38.60   11.90
   4   1   1  188.08    9.90
   5  -6   4   71.39   11.00
   5  -4   2  144.69   12.00
   6  -6   7    5.60    9.30
   6   2   3    1.60    6.50
   6   5   5   37.70    6.90
   6   6   6  120.29   10.20
   7  -5   9    1.80   10.10
   7  -4   6   54.29   13.10
   7  -2   4    0.60    9.20
   7   1   4   30.90    7.40
   8  -2   7    4.30    8.20
   8  -1   6   22.50   11.60
   8   2   6   16.20   10.30
   8   4   7    6.20    8.20
   8   5   8    7.10    8.60
   8   6   9   95.89   12.80
   9  -1  11   76.59   14.90
   9   0   9   20.90   12.80
   9   1   9   32.20   11.00
   9   2   9  192.38   18.80
   9   4  10  258.17   20.90
   9   5  11  169.38   18.30
   9   6  13   42.20   11.80
   3  -4   0    7.70    4.30
   4  -6   2  541.45   20.30
   4   3   2   95.79    6.40
   5   2   2   98.49    8.00
   6  -6   6   17.30   10.00
   6   4   4  376.46   16.10
   7  -5   8   77.09   13.90
   7   2   4    1.40    7.40
   7   5   6   88.69   10.30
   7   6   7   27.00    7.50
   8  -3   8   22.40   10.10
   9  -1  10  124.59   17.70
   9   1   8   84.09   15.70
   9   2   8   71.69   14.60
   9   4   9   63.49   13.60
   9   5  10   93.79   14.70
   9   6  12    7.80   10.30
   3  -6   1   25.50    5.40
   4  -5   1  183.88   11.70
   5  -2   1  309.67   14.60
   5  -1   1  647.84   20.00
   5   5   4   40.30    5.80
   5   6   5  245.28   11.00
   6  -5   4  326.57   20.30
   6  -4   3   51.79   10.20
   6  -2   2 1424.06   34.20
   6  -1   2   25.60    6.60
   6   0   2   20.30    7.60
   7  -5   7    2.60    9.20
   7  -4   5  282.97   20.50
   7   4   5  460.05   19.60
   8  -2   6    3.20    8.00
   8   0   5    1.20    9.80
   8   1   5   75.49   13.00
   9  -1   9   53.09   14.30
   9   0   8   84.59   16.20
   9   6  11   33.30   11.10
   5  -6   3    5.90    7.70
   5  -5   2  350.96   17.70
   5   0   1  240.28   12.30
   5   4   3  147.39    9.20
   6  -6   5    1.10    8.60
   6   1   2  164.68   12.40
   6   3   3  217.08   13.00
   7  -5   6   63.19   13.10
   7  -1   3   44.50   10.70
   7   0   3  135.89   13.30
   8  -4   9    3.30   10.40
   8  -1   5  187.78   16.90
   8   2   5    0.10    9.00
   8   5   7   28.80    8.90
   8   6   8    9.10    8.20
   9  -2  10   20.90   11.60
   9  -1   8  213.28   21.30
   9   1   7  305.47   23.50
   3  -5   0  341.97   13.20
   4  -2   0 1739.03   29.20
   4  -1   0 1055.39   22.50
   7  -2   3   14.70    9.50
   7   1   3  109.59   12.00
   8  -4   8   89.89   15.30
   8  -2   5  376.36   24.20
   8   4   6  267.47   17.60
   9  -2   9   95.09   15.80
   9   0   7  218.48   19.90
   9   2   7   37.30   10.50
   9   4   8    5.60    9.90
   9   5   9   51.59   12.20
   9   6  10    0.10    9.20
  10   2  11   12.80   11.10
  10   3  11   11.20   11.90
  10   4  12  119.39   17.50
   2  -6   0   44.20    4.80
   4   2   1  226.08   10.20
   5  -4   1  313.27   16.00
   5   1   1  198.08   11.70
   5   3   2   24.90    5.80
   6  -5   3  117.39   13.40
   7  -5   5   51.29   12.30
   7  -4   4  664.23   29.30
   8  -4   7    8.40   10.70
   8   0   4   58.19   12.30
   9  -2   8  109.79   16.60
   9  -1   7  100.99   14.90
  10   1  10    0.60   10.60
  10   2  10   69.99   14.80
  10   4  11   23.00   12.60
  10   5  12   76.09   14.70
   4  -4   0  242.18   12.50
   4   0   0  342.47   13.00
   6  -6   4   16.40    9.30
   6  -4   2    4.50    5.30
   6   2   2   16.40    7.10
   7   2   3   37.00    7.40
   7   5   5   48.10    8.30
   7   6   6   74.29    9.20
   8  -4   6    6.20   10.80
   8  -1   4  132.09   14.50
   8   1   4   98.89   11.80
   9  -2   7   -0.20   10.30
   9   0   6   25.20   12.10
   9   1   6   29.80   10.30
   9   2   6   -0.10   10.00
   9   4   7   85.49   13.80
   9   5   8   10.10    9.80
  10   1   9   84.09   16.00
  10   2   9   41.90   13.20
  10   4  10  269.47   22.80
   4  -6   1  648.04   21.00
   5  -6   2  382.56   19.10
   6  -2   1   12.30    7.60
   6  -1   1    8.20    7.40
   6   5   4   72.89    8.10
   6   6   5  276.97   13.30
   7  -6   7    8.40    9.10
   7  -1   2   39.80    9.60
   7   0   2   47.00    9.70
   7   4   4    8.80    5.10
   8  -2   4   67.79   11.80
   8   2   4   35.60   10.60
   8   4   5  301.87   18.80
   8   5   6   72.79   11.10
   8   6   7   55.89   10.20
   9  -3   8   30.90   12.40
   9  -1   6  214.18   19.50
   9   6   9  218.58   18.20
  10   0   9   22.80   12.10
  10   5  11   21.50   11.00
   5  -5   1   63.99    8.10
   5  -2   0  187.78   12.40
   5  -1   0   13.10    6.80
   5   2   1  121.89    9.30
   6  -5   2  686.43   26.60
   6   0   1   95.69    9.50
   6   4   3  314.87   14.10
   7  -6   6   32.80   11.60
   7  -5   4   20.60   10.50
   7  -4   3   41.70    9.60
   7  -2   2   14.80    9.40
   8  -5   8    9.60   10.10
   8  -4   5  160.88   18.10
   9  -2   6  131.59   17.50
   9   0   5  128.99   16.60
   9   1   5  113.59   15.70
  10   1   8   30.60   13.10
  10   2   8   61.79   14.30
  10   4   9  150.88   18.20
  10   5  10  323.87   23.50
  10   6  12  146.89   17.30
   3  -6   0    4.70    4.00
   3  -3  -1  149.49    8.60
   4  -5   0   70.19    8.00
   6  -6   3    6.00    8.20
   6   1   1    5.60    6.80
   6   3   2  863.31   23.70
   7   1   2  123.99   11.30
   8  -5   7    0.90    9.50
   8  -1   3  125.99   15.20
   8   0   3    3.60    9.40
   8   1   3   12.80    9.60
   9  -3   7   22.40   10.10
   9  -1   5    3.30   11.00
   9   2   5    6.90   10.20
   9   5   7   40.10   11.00
  10   0   8  102.49   15.30
  10   6  11   29.30   11.20
   3  -4  -1   93.19    7.30
   4   1   0  280.97   11.60
   5  -4   0   91.49    9.90
   5   0   0   52.29    8.10
   6  -4   1  272.87   16.80
   7  -6   5   -0.10    9.00
   8  -5   6   28.10   11.60
   8  -2   3  207.58   17.20
   9  -2   5   -0.70   10.20
   9   4   6    1.30    7.20
   9   6   8   54.79   11.40
  10  -1   8   53.69   13.90
  10   0   7   42.40   13.90
  10   1   7   27.20   12.80
  10   2   7  197.58   20.10
  10   4   8   57.59   13.80
  10   5   9   18.30   10.60
   5  -6   1  341.07   17.50
   5   5   3   24.70    5.00
   5   6   4    3.70    4.10
   7  -5   3   90.59   13.50
   7  -4   2  238.18   18.20
   7   2   2  189.48   13.20
   7   5   4  227.28   14.00
   8  -4   4   12.90   10.60
   8   2   3   34.80    9.90
   8   5   5  276.27   17.40
   9   0   4    2.80   10.30
   9   1   4    2.70   10.00
  10  -1   7  146.29   18.60
  10   6  10  177.78   18.00
   4  -6   0  373.56   15.90
   4  -2  -1    1.80    3.70
   5   4   2    6.70    4.40
   6  -6   2   66.59   11.20
   6  -5   1   79.69   11.40
   6  -2   0  418.76   19.10
   6  -1   0  307.57   16.50
   6   2   1    0.70    6.30
   7  -6   4    6.00    9.40
   7  -2   1    0.50    8.40
   7  -1   1   87.89   11.60
   7   0   1   47.80    9.80
   7   4   3  191.98   13.30
   7   6   5   68.29    8.60
   8  -5   5    1.40    9.10
   8   4   4  115.89   12.60
   8   6   6   -1.10    7.00
   9  -4   7   66.29   12.30
   9  -1   4    5.60    8.40
   9   2   4    3.10    9.70
  10   0   6  138.79   18.30
  10   1   6   86.99   15.70
  10   2   6    7.40   10.80
  10   5   8   34.00   11.40
   3  -5  -1   39.50    5.70
   4  -4  -1  289.07   13.40
   4  -1  -1   98.09    8.40
   5  -5   0  186.48   13.10
   5   1   0   53.99    6.70
   8  -4   3  232.08   19.70
   8  -2   2   38.70   11.50
   8  -1   2  264.87   18.40
   8   0   2  320.87   19.20
   9  -4   6   24.50   11.60
   9  -2   4   48.70   11.30
   9   4   5  364.66   21.70
   9   5   6    3.10    8.40
   9   6   7   61.69   11.80
  10  -2   7    3.30   10.80
  10  -1   6   91.09   16.20
  10   4   7   19.70   11.60
  10   6   9    0.30    8.90
   5   3   1   29.20    5.90
   6  -4   0   57.79    9.80
   6   0   0  335.27   16.00
   6   5   3    8.70    5.30
   6   6   4  526.25   17.60
   7  -6   3  190.08   17.20
   7  -5   2    9.90    9.30
   7   1   1   17.70    8.20
   7   3   2    5.20    6.90
   8  -6   6   14.50    9.40
   8  -5   4   26.00   11.00
   8   1   2  128.39   12.60
   9   0   3   67.29   13.50
  10  -2   6   67.69   14.10
  10   0   5  100.69   16.50
  10   1   5  109.99   16.40
  11   3   9    0.70    8.80
   4  -5  -1  306.67   14.10
   4   2   0   10.30    4.70
   5  -2  -1  236.78   12.80
   5  -1  -1  287.17   14.30
   6   4   2 1094.99   25.80
   7  -4   1    8.90    9.00
   8   2   2  517.25   23.90
   9  -4   5   93.99   15.40
   9  -2   3   -1.60   10.00
   9  -1   3    1.90    7.80
   9   1   3    1.80    9.80
  10  -1   5   43.70   13.50
  10   2   5  273.97   22.00
  10   4   6   70.99   13.80
  10   5   7   15.10   10.10
  11   2   8   64.09   12.60
  11   3   8  169.28   19.10
  11   4   9   27.00   12.20
   4   0  -1  143.19    8.60
   5  -6   0   64.29    9.10
   5  -4  -1   39.60    7.80
   6  -6   1   11.90    8.20
   6   1   0   61.99    9.10
   6   3   1    7.10    5.90
   7   2   1   85.79   10.70
   8  -6   5    0.00    8.90
   8  -5   3   34.80   11.50
   8  -4   2    3.40    9.60
   8   5   4   37.10    9.00
   8   6   5   43.10    9.10
   9   2   3   -1.00    9.40
   9   5   5   50.99   10.80
  10  -2   5   52.19   13.30
  10   6   8   34.20   10.90
  11   1   7   37.40   12.60
  11   2   7   18.60   11.10
   3  -6  -1   42.20    5.70
   5   0  -1  182.18   11.70
   5   2   0    3.30    3.90
   6  -5   0   37.40    9.40
   7  -6   2   66.89   12.20
   7  -5   1    1.00    8.40
   7  -3   0   46.40   10.20
   7  -2   0  162.28   13.80
   7  -1   0    5.80    5.70
   7   0   0    5.10    7.60
   7   5   3  228.78   13.80
   8  -2   1   21.20   10.70
   8  -1   1   38.60    9.50
   8   0   1  244.58   18.20
   8   4   3   57.69    9.40
   9  -4   4   -0.80   10.10
   9   4   4  225.88   18.00
   9   6   6    8.10    8.20
  10  -3   6  228.18   20.20
  10  -1   4   18.50   11.80
  10   0   4  128.79   17.50
  10   1   4    8.40   11.10
  11   3   7   13.80   11.20
  11   4   8  108.19   15.80
  11   5   9   23.40   11.50
   5  -5  -1  282.57   15.40
   6  -2  -1 1045.70   29.10
   6  -1  -1  241.28   15.00
   7   4   2   30.90    7.50
   7   6   4   68.39    8.80
   8  -6   4  119.59   15.50
   8   1   1   98.09   13.10
   8   3   2   99.09   12.10
   9  -5   5   38.70   12.40
   9  -2   2    6.50   10.40
   9  -1   2   23.40   11.20
   9   0   2   10.20   10.40
  10  -3   5   16.80   11.70
  10   2   4   13.10   11.00
  10   5   6   53.49   12.00
  11   0   6   18.90   12.10
  11   1   6   -1.50   10.00
   3  -4  -2  895.01   19.50
   4  -6  -1   66.99    7.80
   6  -4  -1  717.23   25.40
   6   2   0   26.90    7.50
   7  -4   0   73.99   12.10
   7   1   0   25.50    8.70
   8  -5   2  166.98   17.10
   9  -4   3  148.49   18.30
   9   1   2   16.40    8.40
  10  -2   4    4.80    8.00
  10   4   5   40.10   10.30
  10   6   7    0.20    8.60
  11   2   6  101.29   14.50
  11   4   7   14.70   10.70
  11   5   8   38.40   12.50
   3  -2  -2 1609.94   24.50
   4  -4  -2    5.10    5.10
   4  -2  -2  822.22   20.60
   4   1  -1  456.65   14.10
   5   5   2    2.80    3.90
   6  -6   0   42.40    9.80
   6   0  -1  426.56   18.60
   7   3   1   79.49    8.90
   8  -6   3   62.09   12.40
   8  -4   1  763.12   31.60
   8   2   1   44.60   10.10
   9  -5   4   67.99   13.80
   9   2   2  190.98   17.40
  10  -1   3    1.10   10.50
  10   0   3    5.30   11.10
  10   1   3    4.60   10.70
  10   3   4   28.60    9.40
  11   1   5    4.30   10.70
  11   3   6  109.09   14.80
  11   6   9  153.78   16.40
   3  -5  -2   42.90    5.70
   5  -6  -1  144.29   11.80
   5  -2  -2   84.59    9.60
   5   1  -1  359.06   14.40
   5   4   1  150.08    9.30
   6   5   2  888.61   22.80
   7  -6   1    4.10    8.50
   7  -5   0    7.10    8.60
   7  -2  -1   18.40    8.80
   8  -2   0   14.40   10.10
   8  -1   0  216.68   17.30
   8   0   0  225.78   17.60
   8   5   3   18.60    7.40
   8   6   4  226.08   15.10
   9  -1   1    7.60   10.20
   9   4   3  137.49   14.40
   9   5   4   21.30    7.60
   9   6   5    2.50    7.70
  10  -2   3    1.20   10.00
  10   2   3  113.39   15.70
  11  -1   5   12.40   11.30
  11   0   5   12.50    8.90
  11   2   5   59.39   13.60
  11   4   6   75.89   14.10
  11   5   7  120.29   15.50
   4  -5  -2  181.88   11.20
   4  -1  -2  792.32   19.40
   5  -4  -2  708.53   22.70
   5   3   0   10.60    5.20
   6  -5  -1   47.10    8.50
   6   1  -1  719.63   22.90
   6   4   1  142.39   10.40
   6   6   3  275.17   12.80
   7  -3  -1   17.80    9.40
   7  -1  -1    4.80    5.70
   7   2   0   13.00    7.60
   8  -5   1    7.20    9.60
   8   4   2  164.88   13.00
   9  -5   3    3.30    9.70
   9  -4   2  122.39   16.40
   9  -2   1   35.70   11.90
   9   0   1   -2.00    7.40
   9   3   2  150.78   15.60
  10   4   4   31.60   11.60
  10   5   5  146.19   15.80
  10   6   6    3.70    8.50
  11   3   5   20.40   11.60
  11   6   8   53.39   12.20
   4   3   0   11.30    4.20
   5  -1  -2   11.70    5.10
   7  -4  -1  127.59   14.10
   7   0  -1  120.69   12.60
   8  -6   2   17.20    9.70
   8  -4   0   43.90   11.70
   8   1   0  126.39   14.10
   8   3   1  291.87   18.10
   9   1   1   26.80    9.10
  10  -4   4   86.79   15.10
  10  -1   2    9.10   10.90
  10   0   2    8.00   11.00
  10   3   3   41.60   12.40
  11  -1   4    5.60   10.20
  11   0   4    4.40   10.50
  11   1   4   17.30   11.50
   5  -5  -2  936.81   26.50
   6  -3  -2    1.60    7.10
   6  -2  -2    8.90    5.60
   6   3   0  199.78   11.80
   7  -6   0  134.29   14.40
   7   4   1  122.69   11.10
   7   5   2   46.20    7.90
   7   6   3  381.46   16.70
   9   2   1  419.46   23.60
  10  -2   2   -0.50    9.70
  10   1   2   18.30    9.20
  11   2   4   20.50    9.20
  11   4   5    5.40   10.10
  11   5   6    2.80    8.90
   3  -6  -2  279.57   11.70
   4  -6  -2    2.50    4.70
   4   0  -2  112.09    8.70
   5   0  -2   39.30    7.70
   5   2  -1   91.79    8.60
   6  -6  -1  199.38   15.20
   6  -4  -2  590.94   23.20
   6  -1  -2   53.39    8.00
   7  -5  -1  115.29   13.50
   7   1  -1  113.69   12.20
   8  -2  -1   40.10   11.50
   8  -1  -1   83.89   13.10
   8   2   0   32.90   10.10
   9  -5   2    0.60    6.80
   9  -4   1    6.80   10.40
   9  -2   0   42.70   12.20
   9  -1   0  168.88   17.40
   9   4   2  200.48   16.80
   9   5   3   41.50   10.10
   9   6   4    3.00    7.40
  10  -4   3   13.80   11.10
  10   2   2   10.20   10.40
  10   5   4   48.30   11.50
  11   0   3    9.60   11.00
  11   3   4   18.00   11.30
  11   6   7   40.10   10.70
   4   2  -1  103.29    7.20
   6   0  -2  249.97   15.00
   6   2  -1  211.28   13.30
   7  -2  -2    5.30    8.90
   7   3   0   33.10    6.80
   8  -6   1   16.70    9.50
   8  -5   0   30.20   10.80
   8  -3  -1   15.20   10.20
   8   0  -1  375.26   21.50
   8   5   2    5.70    7.10
   9  -6   3   35.60   10.90
   9   0   0  180.38   16.40
  10  -1   1    2.20   10.40
  10   0   1    4.50   10.70
  10   4   3  163.18   16.90
  10   6   5   11.00    8.90
  11  -1   3    2.90   10.00
  11   1   3   17.10    9.30
   5  -6  -2  103.69   10.50
   6  -5  -2  419.16   19.80
   7  -3  -2   24.20    9.70
   7  -1  -2   70.09   11.00
   8  -4  -1   -1.40    9.10
   8   4   1  177.58   14.70
   8   6   3   39.20    8.70
   9  -5   1    6.10    9.60
   9   1   0   67.59   13.00
   9   3   1  207.38   17.30
  10  -4   2   10.20   10.20
  10  -2   1    4.70   10.20
  10   1   1   48.30   13.70
  10   3   2   48.90   12.00
  11  -2   3   81.29   15.00
  11   2   3    7.50    8.10
  11   4   4    3.30    9.70
  11   5   5   50.39   11.80
  11   6   6   21.90   10.90
   4  -4  -3  156.48   10.30
   4  -2  -3   17.70    6.00
   5  -4  -3  854.71   24.90
   5   1  -2    3.20    6.00
   7  -6  -1   19.70    9.20
   7  -4  -2  214.08   17.00
   7   0  -2    1.00    7.50
   7   2  -1  250.87   15.80
   8   1  -1  567.74   25.30
   8   3   0   63.49   10.90
   9  -6   2   45.10   11.90
   9  -4   0    2.20    9.60
  11  -1   2   18.70   11.40
  11   0   2   34.40   12.70
  11   3   3    6.50   10.30
   3  -4  -3  104.09    7.50
   4  -5  -3   71.49    7.90
   4   1  -2  121.89    8.70
   6  -6  -2   97.29   11.70
   6  -3  -3 2583.14   46.40
   6   1  -2   47.30    8.70
   6   4   0   18.30    6.00
   6   5   1  187.18   11.40
   8  -6   0   14.50    9.40
   8  -5  -1    4.80    9.30
   9  -2  -1   -1.60    9.80
   9  -1  -1    8.00   10.40
   9   2   0    3.90    7.50
  10   2   1   37.30   10.10
  10   5   3   40.60   10.90
  11  -2   2    1.90   10.10
  11   1   2   16.40    9.00
   3  -5  -3   29.20    5.20
   3  -2  -3 3636.94   37.30
   4  -1  -3   18.00    6.00
   5  -5  -3  376.66   17.40
   5  -1  -3   24.80    7.50
   5   5   1   -0.30    3.80
   6  -4  -3 1249.07   33.10
   6  -2  -3 2160.28   41.30
   6   6   2  530.55   17.50
   7  -5  -2  148.49   14.80
   7   4   0  465.35   19.40
   7   5   1   57.69    8.40
   8  -3  -2   50.89   12.00
   8  -2  -2   55.79   10.60
   8  -1  -2   52.19   11.90
   8   2  -1  275.77   18.40
   9  -5   0  165.08   17.20
   9  -3  -1   29.30   11.40
   9   0  -1  109.99   15.10
   9   4   1  169.38   15.90
   9   5   2  257.77   17.70
   9   6   3   18.30    8.30
  10  -4   1    7.30   10.10
  10  -2   0   45.50   12.80
  10  -1   0  221.38   19.10
  10   0   0   11.60   11.10
  10   4   2  133.79   15.80
  10   6   4  100.39   13.20
  11   2   2  188.48   19.00
  11   5   4    1.10    8.80
   5   3  -1   13.30    5.50
   6  -1  -3  739.43   24.00
   6   3  -1   -0.20    4.00
   7   1  -2  164.98   12.90
   7   6   2   49.20    7.60
   8  -4  -2   21.50   10.60
   8   0  -2    9.70    9.00
   9  -6   1   13.70   10.00
   9  -4  -1    0.10    9.50
   9   1  -1    5.60    9.80
   9   3   0   75.39   12.40
  10   1   0   24.70   11.70
  10   3   1   95.39   14.10
  11  -1   1  153.98   18.10
  11   0   1   24.00   12.00
  11   4   3   11.50    8.20
  11   6   5    4.40    8.90
  12   3   4   21.00   10.80
   4  -6  -3  125.49    9.70
   5   0  -3   12.00    6.80
   6  -5  -3   80.59   11.20
   7  -6  -2   50.59   10.60
   7  -3  -3   66.49   11.70
   7  -2  -3  435.56   21.40
   7  -1  -3  752.92   27.50
   7   3  -1    6.80    6.90
   8  -6  -1  243.58   18.80
   8   4   0    7.30    8.20
   8   5   1   23.40    8.20
  11  -2   1   95.69   15.60
  11   1   1   60.59   13.70
  11   3   2   73.29   12.50
   3  -6  -3    9.00    4.00
   3  -1  -3  693.83   16.50
   4   3  -1  228.58   10.10
   5  -6  -3    2.70    6.00
   5   2  -2    2.40    5.50
   6  -7  -2  257.57   16.60
   6   0  -3  338.37   16.40
   6   2  -2  363.26   16.90
   7  -4  -3 1078.59   33.60
   8  -5  -2   94.69   13.90
   8   1  -2  118.29   14.00
   8   6   2   56.39    9.30
   9  -2  -2   18.70   11.00
   9  -1  -2  324.67   22.30
   9   2  -1  277.27   19.60
  10  -4   0   29.10   11.50
  10  -1  -1  461.95   27.20
  10   2   0   90.49   13.10
  10   5   2  119.29   14.30
  11   2   1   65.99   13.60
  12   4   4    8.10    9.30
   4   0  -3  264.17   11.70
   5  -3  -4  275.47   14.90
   6  -6  -3   68.99   10.60
   7  -5  -3  132.19   14.30
   7   0  -3  147.59   13.70
   7   2  -2   86.99    9.80
   8  -3  -3    5.80    9.60
   8  -2  -3  141.49   15.80
   8   3  -1   65.89    9.30
   9  -6   0   10.00    8.80
   9  -5  -1   59.89   12.70
   9  -3  -2  106.49   15.10
   9   0  -2  167.38   17.30
  10  -2  -1  201.88   18.30
  10   0  -1   15.30   11.40
  10   4   1  158.58   16.60
  10   6   3    5.10    8.30
  11  -1   0  192.38   19.50
  11   4   2   12.40   11.10
  11   5   3   76.99   13.20
  11   6   4    5.60    8.90
  12   3   3   13.00    8.30
   4  -4  -4  273.37   13.20
   4   2  -2   98.59    7.80
   5  -4  -4    3.50    6.20
   5  -2  -4   12.70    6.90
   6  -3  -4   21.20    8.10
   8  -4  -3  298.27   20.80
   8  -1  -3    4.40    9.60
   8   2  -2   17.70    9.50
   9  -4  -2  140.99   16.50
   9   4   0    2.50    8.90
   9   5   1   15.10    7.00
   9   6   2   -0.20    7.10
  10  -5   0  245.08   20.20
  10   1  -1   10.90   10.80
  10   3   0  208.98   18.80
  11  -2   0   42.40   12.30
  11   0   0   67.49   12.60
  11   1   0   17.70   11.20
  11   3   1   54.49   12.90
   4  -5  -4   82.99    8.40
   4  -2  -4 3189.68   40.80
   5  -7  -3    3.70    5.80
   5  -5  -4    2.50    6.20
   5   1  -3   40.90    7.80
   6  -4  -4  203.98   14.00
   6  -2  -4    1.00    5.20
   6   1  -3  468.65   18.80
   7  -7  -2    1.00    6.90
   7   1  -3   24.70    8.90
   8  -6  -2  263.87   19.40
   8   0  -3    4.90    9.50
   9   1  -2   81.69   12.20
   9   3  -1  138.89   14.50
  10  -4  -1   71.09   13.70
  12   4   3   22.20   10.30
   3  -4  -4    2.20    4.00
   3   0  -3    2.20    4.30
   5  -1  -4  552.94   19.70
   6  -5  -4   11.20    8.10
   6  -1  -4  882.01   27.00
   6   4  -1  158.18   11.20
   6   5   0   92.49    8.90
   7  -6  -3   -2.00    7.70
   7  -4  -4    8.00    8.40
   7  -3  -4    9.00    9.10
   7  -2  -4    9.40    9.30
   7   4  -1  169.18   12.80
   7   5   0   68.99    9.00
   8  -5  -3  391.16   23.30
   9  -6  -1  236.38   19.00
   9  -5  -2   53.49   12.70
   9  -2  -3   13.90   10.90
  10  -2  -2  104.29   15.50
  10  -1  -2   35.10   12.40
  10   2  -1   56.69   11.30
  11   2   0   67.79   13.70
  12   1   1   48.50   13.10
  12   3   2   72.69   12.30
   3  -5  -4  271.17   11.90
   4  -1  -4  493.75   16.70
   4   1  -3    1.30    5.10
   5  -6  -4  388.46   17.90
   6  -7  -3   58.99    9.90
   6   3  -2  137.99   10.40
   6   6   1  183.88   11.10
   7  -1  -4   10.50    9.10
   7   3  -2    9.70    7.20
   7   6   1   12.10    5.70
   8   1  -3  161.48   15.70
   8   4  -1  844.42   28.80
   8   5   0    5.20    7.20
   8   6   1   48.40    9.10
   9  -3  -3  153.78   17.00
   9  -1  -3  239.78   18.90
   9   2  -2  185.68   17.20
  10  -5  -1   39.60   11.60
  10   0  -2   32.50   10.30
  10   4   0  221.38   19.00
  10   5   1  348.07   21.40
  10   6   2   87.59   12.50
  11  -2  -1   61.69   13.30
  11  -1  -1    1.60   10.00
  11   0  -1  109.79   16.30
  11   4   1   24.20   11.00
  11   5   2   35.20    9.40
  11   6   3   35.40   10.70
   3  -2  -4  292.67   11.80
   4  -6  -4   53.19    7.30
   5   0  -4  173.08   12.20
   5   3  -2   50.59    7.20
   5   5   0   51.69    6.20
   6  -6  -4    4.60    7.50
   6   0  -4 1008.70   28.40
   6   2  -3    0.90    6.60
   7  -5  -4  352.46   20.90
   7   0  -4   40.80    9.80
   8  -3  -4   54.39   12.20
   8  -2  -4  156.38   16.50
   8   3  -2  248.68   17.20
   9  -4  -3   42.10   12.10
   9   0  -3  273.07   19.70
  10  -4  -2   15.50   10.50
  10   1  -2   45.60   12.80
  10   3  -1   28.80   11.40
  11   1  -1   -2.10    9.80
  11   3   0   64.69   13.60
  12   4   2    2.40    9.50
  12   5   3    9.40    9.20
   7  -7  -3   27.60    9.00
   7   2  -3   11.40    5.90
   8  -6  -3    1.00    8.40
   8  -4  -4   34.00   11.40
   8  -1  -4   19.20    8.60
   9  -6  -2  284.17   20.80
   9   1  -3   51.59   12.60
   9   4  -1    4.50    9.00
   9   5   0   46.50    8.90
   9   6   1  149.59   13.80
  11   2  -1   78.69   14.30
  12   1   0  245.08   21.30
  12   3   1  188.88   19.30
   3  -6  -4   52.69    6.00
   5  -4  -5    3.40    6.30
   5  -3  -5   90.09   10.10
   5   2  -3   11.20    6.20
   6  -4  -5   52.09    9.60
   6  -3  -5    0.90    7.10
   6  -2  -5  177.78   14.10
   7  -6  -4   20.60    9.00
   8  -5  -4   22.30   10.60
   8   0  -4  311.87   20.60
   8   2  -3  336.97   20.30
   9  -5  -3   48.80   12.10
   9   3  -2    6.30    8.90
  10  -5  -2   39.30   11.10
  10  -2  -3  130.69   16.70
  10  -1  -3   92.79   15.30
  10   2  -2   11.50   10.50
  11  -2  -2    1.50    9.40
  11  -1  -2    2.90   10.20
  11   5   1  171.98   16.90
   3  -1  -4   40.00    6.00
   4  -4  -5  106.59    9.40
   4   0  -4   39.80    7.10
   5  -7  -4    2.30    5.60
   5  -5  -5  271.77   15.40
   5  -2  -5  178.68   12.70
   6  -5  -5    3.00    7.80
   6   1  -4  333.27   17.20
   7  -4  -5 1241.28   36.90
   7  -3  -5  860.41   30.60
   7  -2  -5  349.37   20.50
   7   1  -4  368.06   19.50
   9  -3  -4   89.39   14.50
   9  -2  -4    8.30    8.30
   9  -1  -4   11.20   10.60
  10   0  -3   43.20   12.90
  10   5   0   10.10    8.80
  11   0  -2   40.20   10.70
  11   4   0    4.50    9.40
  11   6   2  169.08   16.30
  12   4   1   26.90   10.40
  12   5   2   39.70   11.50
   3   1  -3    5.40    4.30
   4  -5  -5  322.97   14.70
   4   3  -2   22.50    5.00
   4   4  -1   40.20    5.10
   5   1  -4    5.00    6.50
   6  -7  -4   41.00    8.80
   6  -1  -5  131.39   12.50
   7  -1  -5   24.30    9.90
   7   4  -2    1.50    6.20
   7   5  -1  484.25   19.70
   8   1  -4  252.17   18.60
   8   4  -2  211.78   15.80
   8   5  -1  294.77   17.50
   9  -6  -3    1.80    8.40
   9  -4  -4  301.87   21.90
   9   0  -4   22.70   11.20
   9   2  -3  375.16   22.00
  10  -4  -3   92.59   14.70
  10   1  -3   10.30   10.70
  10   4  -1   46.80   10.30
  10   6   1   81.89   12.10
  11   1  -2   26.50   11.40
  11   3  -1    6.60   10.20
  12   3   0  196.18   19.10
   4  -2  -5  219.28   11.60
   4   2  -3  192.68   10.50
   5  -6  -5  108.09   10.70
   5  -1  -5 1027.80   26.40
   6  -6  -5  147.09   13.60
   6   3  -3  121.59   10.90
   6   4  -2   45.80    7.60
   6   5  -1  199.98   12.00
   7  -7  -4    1.80    7.40
   7  -5  -5  268.27   18.00
   7   3  -3  186.88   14.10
   7   6   0  295.87   15.10
   8  -6  -4  254.17   19.00
   8  -4  -5   37.70   11.60
   8  -3  -5  110.59   13.40
   8  -2  -5  318.77   20.60
   8  -1  -5  269.77   19.80
   8   3  -3    4.90    8.20
   8   6   0   52.79    9.30
   9  -5  -4  791.32   33.00
  10   3  -2   52.79   11.00
   4  -6  -5  632.44   20.00
   6   0  -5   10.30    7.60
   7   0  -5   36.80    9.80
   7   2  -4    5.00    7.50
   9   1  -4   94.89   14.60
   9   4  -2  232.88   18.10
   9   5  -1  306.47   19.10
   9   6   0    1.00    7.10
  10  -5  -3  296.97   21.80
  10  -3  -4   94.19   14.80
  10  -2  -4   36.20   12.10
  10  -1  -4    9.50   11.10
  10   2  -3  122.29   15.90
  11  -2  -3   17.90   10.40
  11  -1  -3   11.80   10.60
  11   0  -3    7.30   10.40
   3  -5  -5   12.20    4.70
   3  -4  -5    8.70    3.50
   4  -1  -5  240.88   12.80
   4   1  -4  116.49    9.20
   5   0  -5  126.39   11.20
   5   4  -2   28.50    5.80
   6  -3  -6  488.95   21.80
   6   2  -4 1083.39   28.90
   6   6   0  359.96   14.60
   7  -6  -5   18.30    9.20
   8  -5  -5   19.30   10.30
   8   0  -5   40.40   11.40
   8   2  -4  228.78   17.60
   9  -3  -5    1.10    9.50
   9  -2  -5  203.18   19.20
   9   3  -3   71.69   12.70
  10  -4  -4   39.20   11.70
  10   0  -4   85.19   14.90
  11   4  -1  165.08   17.20
  11   5   0   46.80    9.80
  11   6   1   64.59   12.00
  12   4   0    0.30    9.10
  12   5   1    0.30    8.30
   3   0  -4    8.70    3.70
   5  -7  -5   15.50    6.70
   5  -4  -6  353.46   17.20
   5  -3  -6  217.28   14.00
   5   3  -3  316.67   13.80
   6  -7  -5    6.00    7.00
   6  -5  -6   65.49   10.90
   6  -4  -6    2.30    5.30
   6  -2  -6  128.09   12.80
   7  -4  -6  215.68   17.50
   7  -3  -6  272.27   18.90
   7  -2  -6  406.26   22.10
   9  -6  -4   70.99   12.80
   9  -4  -5   46.40   12.30
   9  -1  -5  143.39   15.60
   9   2  -4   76.49   13.30
  10   1  -4   18.50   11.10
  10   4  -2    6.80   10.20
  10   5  -1  101.79   13.40
  10   6   0   76.79   11.80
  11   1  -3  250.97   20.20
  11   3  -2  104.49   15.30
  12   3  -1   18.20   10.50
   3  -6  -5  234.88   11.40
   3  -2  -5    2.80    4.80
   5  -5  -6   52.59    8.80
   5  -2  -6  326.27   16.50
   5   2  -4  655.63   20.70
   5   5  -1   88.69    7.70
   6   1  -5   -0.70    7.00
   7  -5  -6   42.30   10.90
   7  -1  -6  533.45   24.60
   7   1  -5   21.80    6.90
   8  -6  -5  201.88   17.40
   8  -3  -6   18.50   10.40
   8  -2  -6   33.90   11.70
   8   1  -5    8.30    8.70
   9  -5  -5   53.79   12.30
   9   0  -5  230.18   19.70
  10  -5  -4   37.20   11.50
  10   3  -3   -0.20    9.40
   4  -5  -6   75.89    8.60
   4  -4  -6  141.59   10.60
   4   0  -5    4.30    6.00
   6  -6  -6  111.39   12.10
   6  -1  -6    7.50    5.70
   7  -7  -5   41.20    9.60
   7   4  -3   31.70    8.40
   7   5  -2  133.49   11.60
   8  -4  -6    5.40    9.90
   8  -1  -6  149.88   16.20
   8   4  -3   98.99   12.80
   8   5  -2  396.26   20.10
  10  -3  -5   32.80   11.40
  10  -2  -5   37.50   12.10
  10  -1  -5   19.70   11.60
  11  -2  -4   55.79   11.70
  11  -1  -4   10.40    8.10
  11   0  -4   14.80   10.80
   5  -6  -6   81.59    9.80
   5  -1  -6  710.53   23.20
   5   1  -5   51.09    8.60
   6   4  -3   84.09    9.20
   7  -6  -6   41.00   10.50
   7   0  -6  181.38   15.40
   7   3  -4   11.50    5.80
   8  -5  -6    9.60    9.70
   8   3  -4   38.90   10.20
   8   6  -1  134.89   12.50
   9  -3  -6    9.80   10.10
   9  -2  -6   90.29   14.80
   9   1  -5  231.98   18.50
   9   4  -3    4.80    9.10
   9   5  -2  303.07   19.20
   9   6  -1    0.50    8.60
  10  -4  -5   55.09   12.60
  10   0  -5   57.19   13.60
  10   2  -4   29.90    9.60
  11   4  -2   25.80   10.70
  11   5  -1    4.80    8.70
   3  -1  -5  140.09    8.60
   4  -6  -6  394.96   16.40
   4  -2  -6  170.38   10.80
   4   3  -3  331.87   12.80
   6   0  -6   46.90    9.50
   6   3  -4  113.99   11.00
   6   5  -2    8.40    5.60
   7   2  -5    5.40    7.80
   7   6  -1  111.39   10.20
   8   0  -6  297.37   20.60
   8   2  -5   51.89   11.40
   9  -6  -5   76.59   13.00
   9  -4  -6   47.60   12.50
   9  -1  -6   85.89   14.70
   9   3  -4  117.59   14.90
  10   5  -2   13.10    9.30
  11   1  -4    3.70    7.50
  11   3  -3   32.40   11.60
   2  -4  -5   50.79    5.40
   3   1  -4   59.59    6.50
   4   2  -4  218.38   11.50
   4   4  -2    1.80    3.70
   6  -7  -6  174.58   14.20
   6  -4  -7   67.09   11.10
   6  -3  -7  279.27   17.70
   6   2  -5  391.96   18.60
   7  -4  -7  514.95   25.00
   7  -3  -7  155.98   15.60
   7  -2  -7   18.50    9.90
   8  -6  -6   30.30   10.80
   9  -5  -6    9.90    9.70
   9   0  -6   12.00   10.80
   9   2  -5    3.40    9.60
  10  -5  -5    9.40    9.80
  10   1  -5    5.30   10.20
  10   4  -3   11.00    9.60
  10   6  -1  108.39   13.00
  11  -2  -5    0.60    8.90
  11  -1  -5   45.40   12.20
   5   0  -6  490.35   19.00
   6  -5  -7  171.08   14.00
   6  -2  -7   71.29    9.50
  10   3  -4  286.97   20.40
  -1  -2  11   45.20    7.60
   0  -2   6   21.40    4.70
   0  -2   7   78.39    7.30
   0  -2   8   21.30    5.60
   0   0  15   15.60    9.90
   1  -1  10   59.79    9.00
   1   2  17    1.30    7.90
   3   1  10   16.10    8.10
   3   4  17  170.58   19.00
   3   6  19    0.50    8.50
   4   3   5  199.88   10.50
   4   5  16  161.28   17.50
   5   9  17   34.00   10.50
   6   9  11    2.10    9.10
  -1  -1  14    2.70    7.50
  -1   0  16   13.70    9.10
   0  -2   9 1108.99   26.40
   0   1  17   11.50    9.80
   3   1   5    3.70    5.10
   3   1  11  197.98   15.40
   3   2  14    7.70   11.20
   3   3  16   -1.00   10.90
   4   3  13   49.30   12.10
   4   4  15  271.47   21.50
   5   4  10    2.60    7.80
   5   5   6  680.73   20.00
   5   5  13   15.90    9.10
   5   6  15   33.30   12.90
   5   8  17   94.89   16.30
   6   8  10   63.29   10.80
   6   8  11   54.39   11.40
   6   8  12   33.30   11.10
   6   9  12   43.80   11.30
   6   9  13  142.99   16.90
   1  -1  11  268.47   16.10
   1   0  14   60.29   12.30
   1   1  16  165.08   17.80
   1   3  19   45.90   13.10
   2   3  18   22.40   12.00
   4   2   7   -0.40    6.40
   4   2   8  658.93   21.90
   4   2   9   33.90    7.20
   4   2  10    6.80    7.90
   4   5  17   -1.60   11.00
   4   6  18   34.10   12.70
   5   4   8    2.50    6.50
   5   4  11   74.49   12.70
   5   5  14   78.79   15.10
   5   6   5  245.28   11.30
   6   7  11   95.59   13.30
   6   8   9   66.19    9.90
   6   8  13  129.39   16.10
   6   9  14  147.69   17.10
   6  10  14   33.40   11.70
  -1  -2  12  305.87   16.60
   0  -2  10   29.90    7.10
   1   2  18   84.89   14.70
   2   1  15   12.30   11.30
   3   1  12  832.42   29.90
   3   2  15   69.99   14.90
   3   4  18    9.20   10.60
   3   5  19   36.70   10.90
   4   2  11  191.58   16.30
   4   3  14   68.69   12.80
   4   4  16  151.88   18.80
   5   4   7   24.40    7.10
   5   4  12   16.40   10.90
   5   6  16   27.50   12.50
   5   7  17  163.18   17.70
   6   7   9   55.79    9.60
   6   7  10  192.48   14.90
   6   7  12   11.90   10.30
   6   7  13  193.78   19.10
   6   8  14   18.10   11.20
   6   9  15   99.59   16.10
   6  10  15   51.59   12.90
   0   0  16    1.30    9.40
   1  -1  12    2.20    8.10
   2   0  13  356.16   21.50
   2   2  17    3.30   10.70
   3   1   4  293.47   11.30
   3   1  13  272.67   20.10
   3   3  17  156.88   18.70
   4   2   6  250.87   12.40
   4   2  12  368.76   22.00
   4   3   4  109.39    7.50
   5   4  13   17.90   11.50
   5   5  15    4.30   11.40
   6   6  10  104.39   13.10
   6   6  11  219.28   18.20
   6   7  14    0.20   11.00
   6   8  15   31.30   13.00
   6  10  16  235.78   21.00
   0  -2  11  576.94   22.00
   0  -1  14    4.80    6.80
   0   1  18   -1.30    9.00
   1   0  15  119.79   15.40
   1   1  17   68.29   14.10
   2  -1   7  275.37   13.80
   2  -1   8   69.29    9.10
   3   0   8   42.00    8.60
   4   2  13    4.90   10.60
   4   3  15   15.70   10.10
   4   4  17   60.69   14.80
   4   5  18   16.50    9.30
   5   3   9  361.36   19.00
   5   3  10    7.80    8.50
   5   4   6  643.34   19.90
   5   4  14   29.10   13.10
   5   5   5  565.14   16.90
   5   6  17   16.90   11.50
   5   7  18   18.70   11.40
   6   6   9   48.20    9.20
   6   6  12  183.48   18.00
   6   6  13   75.09   14.70
   6   7   8   15.70    6.30
   6   9  16  204.88   19.90
  -1  -3   8 2534.45   35.50
   1  -1  13   65.09   11.40
   2  -1   6  418.36   15.40
   2   1  16  658.83   32.20
   2   3  19    9.10   10.50
   3   0   7   76.49    9.40
   3   0  10   16.90    8.40
   3   1  14  148.99   17.10
   3   2  16    8.50   11.40
   3   4  19   16.50   10.60
   4   2   5  191.68   10.80
   5   3   8  166.98   13.30
   5   3  11  485.05   24.40
   5   5  16    4.30    9.00
   6   6   8    7.50    6.40
   6   7  15  360.86   25.80
   6   8  16   68.99   14.60
   6   9  17   60.49   13.50
  -1  -3   9    0.60    4.20
   0  -2  12   25.10    8.50
   1  -2   7  574.14   18.20
   1  -2   8  216.18   12.70
   1  -2   9   24.50    7.00
   1   2  19    1.90   10.30
   2   0  14  436.56   24.60
   2   2  18   98.89   15.60
   3   0   6   14.30    6.50
   3   0  11  502.15   23.20
   3   3  18   38.20   12.70
   4   1   8  635.74   22.70
   4   1   9  804.72   26.70
   4   1  10    4.80    8.00
   4   2  14    8.80   10.40
   4   3  16   80.69   16.00
   5   3  12  129.79   13.90
   5   4  15   86.89   16.30
   5   6  18    6.70   10.60
   6   5   9    6.60    7.60
   6   5  10   87.69   12.70
   6   5  11  120.19   15.00
   6   5  12   46.30   12.40
   6   6  14  125.89   15.70
   6   7  16  158.88   19.10
   6   8  17    4.90   10.40
   0  -1  15    3.60    8.40
   0   0  17   60.29   12.60
   1  -2   6 1057.89   22.70
   1   0  16   13.40    9.90
   2  -1   5 1110.69   22.60
   2  -1  11   31.60    7.30
   3   0  12  543.85   25.50
   4   1   7  153.78   12.10
   4   1  11   24.60   10.40
   4   4  18   20.80   12.20
   5   3  13    1.00    8.00
   5   4   5   90.59    8.00
   5   5  17   29.50   12.90
   6   6   7   32.20    7.20
   1  -2  10   17.50    5.90
   1  -1  14   48.70   10.90
   1   1  18   44.60   12.00
   2  -1  12    0.90    8.50
   2   0  15   79.39   14.30
   2   1  17    0.50   10.30
   3   0   5  500.25   16.30
   4   1   6  158.28   11.50
   4   1  12   42.20   11.10
   4   2  15    4.40   12.00
   4   3  17   10.30   11.40
   5   3   6  308.67   14.80
   5   3  14   28.40   12.70
   5   4  16   25.90   13.50
   6   5   8   17.30    7.50
   6   5  14   33.40   13.10
   6   7  17   40.20   13.40
   0  -2  13   82.39   11.30
   1  -2  11    8.60    7.10
   4   1  13    8.80   10.80
   5   2   8    3.60    7.40
   5   2   9   94.89   11.90
   5   2  10   10.50    9.50
   5   2  11  226.48   17.80
   5   5   4   40.40    5.10
   5   5  18   12.10   11.00
   6   4   9   99.49   12.50
   6   4  12   73.69   13.90
   6   5   7    2.60    5.90
   6   5  15    7.10   11.50
   7   8  12   50.59   12.10
   7   8  13  429.66   25.80
   7   9  14   20.10   11.20
   0  -3   7   11.70    4.90
   0  -3   8  437.26   16.50
   1  -1  15  136.59   15.40
   1   0  17  148.09   16.90
   2  -1   4  870.51   18.60
   2  -1  13   39.40   10.60
   3   1  16   15.20   12.10
   4   2  16    4.10   11.60
   5   2  12  268.37   20.50
   5   3  15   68.69   16.00
   5   4  17   54.39   15.10
   6   4   8    5.90    7.10
   6   4  13  200.58   19.70
   6   6  17   73.19   14.90
   7   7  12  109.19   15.00
   7   8  11  543.05   25.90
   7   8  14  134.09   17.00
   7   9  15   20.90   11.40
   0  -3   6  471.65   14.70
   0  -3   9   43.80    7.40
   1  -2  12   10.20    7.90
   2   0  16  183.88   18.80
   2   1  18  108.49   15.40
   3  -1   8  138.89   12.30
   3  -1   9 1462.35   35.40
   3   0   4  201.98   10.40
   3   0  14   97.99   14.70
   3   2  18    9.10    8.70
   4   1   5  576.64   17.80
   4   1  14  116.59   16.40
   4   3  18   20.50   11.50
   5   2   7   41.10    7.20
   5   2  13   35.90   12.50
   5   3   5  633.44   19.00
   6   4  14   55.89   14.50
   6   5  16    1.20   11.70
   6   6   6  116.09    9.40
   7   7  10  257.77   18.10
   7   7  11   80.49   13.00
   7   7  13  180.08   18.70
   7   7  14  140.59   17.70
   7   8  15   98.29   15.60
   7   9  16   12.00   10.50
   0  -3  10  214.08   13.90
   0  -2  14   -0.20    7.10
   2  -2   8   18.60    7.20
   2  -2   9    5.10    7.00
   2  -1  14   55.89   12.30
   3  -1   7   99.69   10.60
   3  -1  10  118.89   11.60
   4   0   8 1079.29   30.00
   4   0   9  785.62   26.70
   4   0  10    2.10    8.80
   4   0  11    5.50    9.40
   5   2   6    7.30    6.60
   5   2  14  574.44   30.90
   5   3  16  306.67   24.20
   5   4   4  198.18   10.00
   6   3  10    1.20    8.40
   6   3  11  146.79   16.30
   6   4   7    3.20    6.20
   6   5   6  108.79    9.80
   7   6  11    5.30    9.20
   7   6  12  105.59   15.80
   7   6  13  453.35   27.60
   7   7  15    2.00   10.70
   7   8  16    1.30   10.20
   0  -3  11  165.08   12.80
   1  -2  13   90.39   12.50
   1  -1  16    6.30    9.30
   2  -2  10   45.40    9.30
   3  -1   6    0.60    6.30
   3   0  15   36.00   12.40
   3   1  17  292.37   22.70
   4   0   7  253.27   15.10
   4   0  12   92.99   14.10
   4   1  15  141.09   18.00
   4   2  17   33.40   10.90
   5   1  10    2.50    9.40
   5   4  18  158.88   17.60
   6   3  12   47.60   13.00
   6   4  15   36.80   11.60
   6   5  17   15.70   11.50
   7   6  10  306.87   19.80
   7   6  14   56.09   14.60
   7   7   9   85.89   11.20
   7   7  16   51.19   13.70
   1   0  18   22.40   10.30
   2  -2   6   12.70    6.10
   2  -2  11    6.70    8.00
   2   0  17  195.28   19.00
   3  -1  12  133.89   13.90
   4   0   6    2.90    6.90
   4   1   4   97.59    8.30
   4   2   3    6.80    4.00
   5   1   8  432.36   20.60
   5   1   9   19.10    6.90
   5   1  11  461.05   24.90
   5   1  12   47.20   12.70
   5   2  15   68.69   15.50
   5   3  17   75.49   15.60
   6   3  13   49.30   11.90
   6   4  16  275.27   24.30
   7   5  11    9.20   10.20
   7   5  12  347.57   23.80
   7   6   9   83.39   11.80
   7   6  15   47.00   14.90
   0  -3  12   84.69   10.90
   1  -3   8   21.80    6.90
   1  -3   9  648.14   22.70
   1  -2  14   37.00   10.80
   2  -2  12    2.50    8.60
   2  -1  15    5.20    7.40
   3  -1   5    6.50    6.00
   3  -1  13    7.90    9.10
   3   0  16  111.39   16.60
   4   0  13  153.88   15.80
   5   1   7  213.48   14.80
   5   1  13   39.20   12.70
   5   3   4   44.10    6.10
   6   3   7  131.09   12.10
   6   3  14   25.10   10.60
   6   4   6  898.41   25.00
   7   5  10  373.06   22.20
   7   5  13   11.80    9.40
   7   5  14   91.69   15.90
   7   6  16  147.49   18.90
   1  -3   7  180.18   11.40
   1  -3  10   45.50    8.70
   2  -2   5   48.30    6.90
   3   0   3   40.60    4.80
   3   1  18    8.70    8.40
   4   0  14    4.90   10.60
   5   2  16    5.50   12.10
   5   3  18   13.50   11.10
   6   2  10   55.29   12.20
   6   2  11   93.29   14.40
   6   3  15   13.70   12.80
   6   4  17   75.29   15.30
   7   5   9    0.10    8.00
   7   6   8    3.30    7.10
   1  -3   6   31.30    6.00
   1  -3  11  103.39   12.20
   2  -2  13   -0.40    8.30
   2  -1  16  165.58   17.40
   2   0  18  260.77   21.20
   3  -1  14   58.29   13.30
   4   0   5   59.89    7.30
   4   1  17  101.89   16.80
   5   1   6    3.50    6.80
   5   1  14    1.40   11.20
   6   2   9   30.60    8.90
   6   2  12    6.00    8.30
   6   2  13  281.57   22.70
   6   5   5   41.50    6.40
   7   4  10   36.10   11.30
   7   4  11    1.30    9.30
   7   5   8  108.09   12.20
   1  -2  15  114.19   14.00
   3  -2   8   22.20    8.40
   3  -2  10   73.29   11.80
   3  -1   4 1746.53   29.00
   3   0  17  178.38   19.50
   4  -1   8  289.87   17.50
   4  -1   9   41.40    8.40
   4  -1  10    2.30    7.00
   4  -1  11   25.20   10.60
   5   0  10  298.87   20.30
   5   1  15  231.58   22.00
   5   2  17   69.59   15.40
   6   2   8  101.09   11.10
   6   2  14  132.09   18.30
   6   3   6   79.09    9.50
   6   3  16   10.30    9.60
   7   4   9    3.00    9.00
   7   4  14    1.60   11.50
   8   8  14  115.19   16.10
   1  -3   5   18.00    5.00
   1  -3  12   29.00    9.20
   2  -2   4  447.46   14.50
   2  -2  14   17.30   10.80
   3  -2   7  474.05   19.80
   3  -2  11  195.18   17.00
   3  -1  15   18.70   11.20
   4  -1   7  857.11   26.80
   4  -1  12  105.39   14.80
   4   1   3  229.58   10.60
   5   0   8   33.30    9.50
   5   0   9   69.69   10.10
   5   0  11    8.50    8.10
   5   0  12  401.86   24.90
   5   2   4   -0.10    4.90
   5   4   3  141.69    7.70
   6   4   5   18.90    5.90
   7   4  15  225.48   22.10
   7   6   7   31.40    7.10
   8   7  12  419.26   25.30
   8   7  13   44.10   13.00
   8   7  14   12.70   11.00
   8   8  15    2.40   10.00
  -1  -4   6   99.79    6.60
   2  -3   8  198.18   13.80
   2  -3   9   16.90    7.70
   2  -1  17  138.59   16.50
   3  -2   6   52.39    8.70
   3  -2  12  436.26   24.20
   4  -1   6    8.60    7.20
   4   0   4   33.10    6.90
   4   0  16  320.27   24.60
   5   0   7   45.80    9.60
   5   0  13   -3.80   10.20
   5   1   5    1.20    6.30
   5   1  16   20.70   12.00
   6   1  10    7.40   10.10
   6   1  11   60.29   12.60
   6   2  15   54.49   14.90
   6   3  17  235.88   21.50
   7   3  12   16.10   11.50
   7   3  13    3.40   11.00
   7   4   8  388.06   20.10
   7   5   7   25.20    7.80
   8   6  12   55.39   12.90
   8   6  13   79.59   14.60
   8   7  11  124.99   14.90
   8   7  15    2.80   11.30
   0  -4   8   21.40    5.90
   0  -4   9  108.69    9.80
   1  -3  13  186.28   15.80
   2  -3   7  168.08   12.30
   2  -3  10   36.60    7.70
   2  -3  11  106.89   13.00
   2  -2  15   37.90   11.00
   3  -2  13   66.29   13.00
   3  -1  16    1.90    9.30
   5   3   3   94.29    7.10
   6   1   9   45.80   11.70
   6   1  12  819.32   35.00
   6   2  16    2.70   11.60
   6   3   5  118.19   10.00
   7   3   9   15.80    9.50
   7   3  14  114.29   17.30
   7   4  16    5.30    8.40
   8   6  11  171.58   17.30
   8   6  14  138.69   18.00
   8   6  15  131.39   17.70
   0  -4   7    4.80    4.40
   2  -3   6   10.30    6.10
   4  -1  14  193.48   19.20
   5   0   6   47.60    9.30
   5   0  14   42.50   11.00
   6   1   8   69.29   10.70
   6   1  13   41.70   11.50
   7   3   8   66.39   11.80
   7   3  15   98.39   16.90
   7   4   7  130.69   12.40
   8   5  12    8.60   10.80
   8   5  13  361.76   25.60
   8   6  10   67.29   12.40
   0  -4   6    5.60    4.20
   1  -3   4   52.99    5.20
   2  -3  12  186.98   16.20
   3  -2   5   61.79    7.40
   3  -2  14   14.40   10.40
   3  -1   3  438.86   14.20
   4  -1   5  617.44   20.20
   4   0  17   17.50    9.20
   5   0  15  102.89   16.20
   5   1   4    2.80    5.80
   6   1   7  199.28   15.40
   6   1  14    4.50    9.10
   6   5   4   65.39    6.50
   7   2  11    5.40   10.70
   7   2  12   16.90   11.90
   7   5   6   85.19    9.40
   8   5  10   68.29   12.70
   8   5  11  146.79   15.60
   8   5  14  143.89   18.50
   2  -3  13   25.70   10.20
   2  -2   3  272.57   10.50
   2  -2  16    3.40    9.00
   3  -1  17   -1.80    9.60
   4  -2   8    5.00    8.10
   4  -2   9   49.00    9.80
   4  -2  10   11.30    7.90
   4  -1  15   67.39   12.70
   5  -1   8   37.50   10.70
   5  -1   9    2.40    9.40
   5  -1  10   30.60    9.40
   5  -1  11  585.14   28.70
   5   2   3   61.59    6.70
   6   1  15   39.00   13.70
   6   2   5    2.60    6.20
   6   4   4  372.56   14.30
   7   2   9    0.50    9.60
   7   2  10    5.80    8.00
   7   2  13  155.98   18.90
   7   3   7   13.40    8.00
   7   3  16   46.10   13.60
   8   4  12    7.00   10.70
   8   5  15   -2.10    8.00
   8   6   9   94.79   12.40
   1  -4   7   17.30    6.10
   1  -4   8  268.87   15.00
   1  -4   9  141.29   12.20
   1  -4  10  893.41   28.50
   3  -3   8   17.00    8.10
   3  -3   9  200.38   16.20
   3  -3  10   64.69   12.10
   3  -2  15  167.08   17.40
   4  -2   7  384.36   19.50
   4  -2  12   -3.40    9.70
   4   0   3   42.90    5.60
   5  -1   7    1.50    7.70
   5  -1  12  153.48   16.10
   5  -1  13  154.88   17.70
   5   0   5  462.15   18.30
   6   0   9  747.33   30.70
   6   0  10   33.20   12.00
   6   0  11   37.30   12.50
   6   0  12    7.30   11.20
   6   1   6    5.30    7.30
   7   2  14  149.59   19.20
   7   4   6    5.60    6.20
   8   4  10   16.90   10.70
   8   4  11   21.80   11.70
   8   4  13  236.88   21.80
   8   5   9   90.99   12.70
   0  -4   5   11.70    4.00
   1  -4  11   10.90    7.60
   2  -3  14   35.70   10.60
   3  -3  11  228.98   18.30
   3  -2   4   12.90    4.70
   4  -2  13   23.60   11.20
   4  -1   4   60.19    8.40
   4  -1  16   18.20   11.60
   6   0   8   23.70    9.80
   6   0  13  238.28   22.00
   6   1  16   61.29   14.50
   6   3   4    8.30    5.20
   7   2  15    4.30   11.10
   8   6   8   10.00    7.60
   1  -4   6  220.58   12.10
   3  -3  12   81.89   13.50
   4  -2   6   18.10    6.30
   5  -1   6    6.30    7.60
   6   0   7   57.29   10.80
   6   0  14    4.80   10.70
   7   1  10   57.09   13.50
   7   1  11   12.40   11.50
   7   1  12  142.09   18.00
   7   2   7   18.10    8.90
   7   3   6   18.40    7.50
   8   3  11  109.39   15.60
   8   4   9  227.98   17.50
   8   5   8    5.10    8.10
   2  -4   8  186.58   13.90
   2  -4   9   84.09   11.30
   3  -3   6  188.08   12.60
   3  -3  13   82.69   13.30
   3  -2  16    0.90    9.10
   4  -2  14   53.49   13.10
   5  -1  15   93.09   15.70
   5   0   4 1250.47   28.40
   6   2   4   90.59    9.10
   7   1   9  162.08   17.10
   7   1  13    5.90   11.50
   7   5   5   46.30    6.90
   8   3  10   70.99   13.90
   8   3  14    8.20   11.40
   8   4   8   81.79   12.20
   1  -4   5   26.80    5.50
   2  -4   7  207.08   13.80
   2  -4  10   12.50    6.90
   2  -4  11    8.10    8.60
   3  -1   2    1.00    4.30
   4  -2   5   47.20    7.40
   5  -2   9   28.60   10.50
   5  -2  10    1.20   10.00
   5  -2  11   43.70   12.40
   5  -1   5   52.89    9.20
   6   0   6    9.50    8.10
   6   0  15   52.99   11.90
   7   1   8   -0.10    9.40
   7   1  14   26.30   12.60
   7   4   5  444.46   18.10
   8   3   9   16.90   10.50
   8   3  15    5.40   10.60
   9   6  12    6.40   10.50
   9   6  13   37.70   11.90
   9   6  14   35.50   12.30
   3  -3   5    5.40    4.80
   3  -3  14  196.58   18.50
   3  -2   3  278.87   11.90
   4  -3  10   78.59   13.60
   4  -3  11  196.28   18.30
   4  -2  15   13.30   10.10
   4  -1   3   -0.90    5.50
   4   0   2  252.57   11.10
   5  -2   8  131.49   14.90
   5  -1  16   63.99   13.80
   6  -1   9  265.87   20.40
   6  -1  10  830.22   33.50
   6  -1  11   34.70   10.60
   6  -1  12   58.29   13.80
   7   1   7  526.65   24.80
   7   1  15   81.19   15.40
   7   2   6   15.80    6.00
   7   3   5  118.89   11.10
   8   2  11   87.09   15.10
   8   2  12    3.30   10.50
   8   3   8   25.70   10.60
   8   5   7   31.90    8.60
   9   5  12   14.50   10.30
   9   5  13  165.18   18.80
   9   5  14   41.20   12.60
   9   6  11   29.30   10.70
   2  -4   6  187.48   11.90
   2  -4  12    1.30    8.20
   4  -3   7   52.69   10.30
   4  -3  12   68.99   13.80
   5  -2   7  100.29   13.20
   5  -2  13  275.77   22.30
   6  -1   8  267.47   18.80
   6  -1  13  117.79   16.70
   6   4   3  309.37   12.10
   7   0  10  212.28   19.90
   7   0  11   28.30   12.70
   7   0  12  219.08   21.30
   8   2  13   27.90   10.20
   8   2  14  166.08   19.40
   8   4   7    5.80    7.50
   9   5  11  149.09   17.00
   9   6  10    1.60    8.30
   2  -3   3    8.20    4.80
   3  -4   8  299.47   18.80
   3  -4   9   10.40    9.20
   3  -4  10  175.98   16.40
   3  -3  15    4.40    9.10
   4  -3  13   32.00   11.60
   4  -2   4   20.50    5.80
   5  -2   6 1067.59   31.80
   5  -2  14  153.38   17.90
   5  -1   4  105.29   10.70
   5   0   3  810.52   21.90
   5   2   2   89.99    7.00
   6  -1   7    7.10    9.60
   6  -1  14  114.79   16.70
   6   0   5  495.95   20.50
   6   3   3  214.08   11.10
   7   0   9   55.99   13.10
   7   0  13  125.09   17.70
   8   2   9   65.89   11.70
   9   4  12  253.87   21.80
   9   4  13  157.58   18.60
   9   4  14    0.40   10.00
   9   5  10   88.59   13.90
   0  -5   7  411.46   15.60
   1  -4   4   50.69    5.40
   2  -4   5   15.90    6.10
   3  -4   7   46.50    9.40
   3  -4  11    2.50    8.70
   3  -3   4  282.27   13.50
   4  -3   6  506.25   21.30
   6  -1   6  189.68   16.00
   6   2   3    3.70    4.80
   7   0   8   30.70    9.50
   7   0  14    4.70   10.70
   7   2   5  166.28   12.30
   8   2   8    9.60   10.30
   8   3   7   49.00    9.50
   8   5   6   70.79    9.20
   9   4  10  250.47   20.50
   9   4  11   75.79   14.40
   1  -5   8    6.00    5.80
   1  -5   9  166.78   13.20
   3  -4  12   14.80   10.40
   4  -3  14   73.19   13.70
   5  -2   5   10.50    7.80
   5  -2  15  170.68   18.90
   5   1   2   73.09    7.20
   7   0   7  174.38   16.80
   7   4   4    7.30    5.00
   8   1  10   56.19   13.70
   8   1  11    1.20   10.60
   8   1  12  175.48   19.40
   8   1  13  356.26   25.90
   8   4   6  261.87   16.50
   9   5   9   56.79   11.80
   0  -5   6  444.76   15.10
   1  -5   7  277.87   14.60
   3  -4   6   30.90    6.80
   3  -4  13   54.29   13.10
   3  -2   2  364.86   13.30
   4  -3   5  148.29   11.70
   4  -2   3  361.96   15.60
   4  -1   2   35.70    6.50
   5  -3   8   40.70   11.00
   5  -3   9   27.00   11.20
   5  -3  11   35.10   13.30
   6  -2   8  192.88   18.10
   6  -2   9   92.49   14.80
   6  -2  10  297.27   21.60
   6  -2  11   76.59   13.00
   6  -2  12  171.08   18.70
   6   0   4  803.72   25.10
   7  -1  10   67.89   14.50
   7  -1  11    7.30   11.30
   7   1   5   38.30    9.10
   7   3   4    5.70    5.50
   8   1   9  104.69   15.40
   8   1  14   30.60   12.80
   8   2   7  125.89   14.70
   8   3   6    4.30    7.50
   9   3  11   68.79   14.50
   9   3  12   23.70   10.00
   9   3  13   -0.30    7.90
   9   4   9   65.09   12.40
   1  -5   6   11.60    5.60
   2  -5   9  153.78   14.20
   2  -4   4    5.90    5.30
   3  -3   3  482.55   16.90
   4  -4   9  104.59   14.40
   4  -4  10    8.50   10.20
   4  -3  15    5.00    9.20
   5  -3   7  130.39   14.90
   5  -3  12   16.50   11.40
   5  -1   3  163.38   11.90
   6  -2   7   19.60   10.60
   6  -1   5  191.28   14.90
   6   1   3   69.09    8.50
   7  -1   9  138.09   17.10
   7  -1  12  175.08   19.50
   7   0   6   10.10    9.40
   7   2   4    3.80    6.00
   9   3  10  228.68   19.40
   9   5   8   14.00    8.40
   0  -5   5  146.79    9.00
   1  -4   3  257.07   10.60
   2  -5   7   45.70    8.40
   2  -5   8   15.10    8.20
   2  -5  10    4.90    7.90
   4  -4   8   11.80    7.90
   4  -4  11   25.00   11.40
   4  -3   4    8.60    7.10
   5  -3  13   88.79   14.90
   5  -2   4   15.10    7.60
   5   0   2  177.48   10.80
   6  -2  14   37.20   12.80
   7  -1   8    5.70    8.20
   7  -1  13    9.00    8.50
   8   0  11   20.30   12.30
   8   2   6   15.30    9.30
   9   2  11    5.80   10.90
   9   3   9   23.90   11.20
   9   4   8    6.80    8.80
   4  -4  12    5.10    9.30
   4   0   1  203.78    9.70
   5  -3   6  171.58   14.50
   5  -3  14   15.20   10.50
   6  -2   6  253.67   18.60
   7  -1   7  483.85   25.90
   7  -1  14   55.39   12.40
   7   0   5  591.44   24.70
   8   0   9   38.80   12.80
   8   0  10   99.69   14.50
   8   0  12   97.19   14.80
   8   0  13   77.69   15.40
   8   4   5  292.27   15.90
   9   2  10  111.69   16.20
   9   3   8   36.60   11.40
   1  -5   5  114.29    9.20
   2  -5   6   23.50    7.20
   3  -5   9    1.20    8.00
   4  -4  13   33.00   11.20
   6  -1   4   53.79    8.30
   6   3   2  834.02   19.50
   7   1   4   27.50    7.80
   8   0   8  222.08   19.90
   8   3   5    0.30    6.70
   9   2   9  186.68   18.80
   9   4   7   84.29   12.30
  10   5  11   20.30   10.40
  10   5  12   70.39   13.10
   3  -5   7   -0.10    7.90
   3  -5   8  181.58   15.80
   3  -5  10   31.50   10.40
   3  -5  11  234.48   18.90
   4  -2   2  413.26   15.90
   5  -3   5   53.89    8.80
   6  -3   8  643.04   30.50
   6  -3   9   29.20   12.00
   6  -3  10   -0.70   10.10
   6  -2   5  126.09   13.60
   6   2   2   14.70    5.10
   7  -2   9  153.48   18.20
   7  -2  10   58.69   14.10
   7  -2  11    5.10   11.50
   7  -1   6  181.68   15.80
   7   3   3  119.09    9.70
   8   1   6   45.80   11.50
   8   2   5    0.80    7.60
   9   1  11    3.40   10.00
   9   1  12   64.09   13.80
   9   2   8   64.59   13.50
  10   4  12  107.49   16.10
   0  -5   4   52.49    5.80
   2  -5   5   11.00    6.10
   3  -3   2    0.40    5.30
   4  -4   5    7.30    5.60
   4  -4  14    6.40    9.00
   4  -3   3 1954.00   35.70
   5  -4   9   27.40    9.40
   5  -4  10    3.90   10.30
   5  -4  11  285.77   22.50
   5  -2   3 1032.10   27.10
   5  -1   2  173.68   11.60
   5   2   1  119.19    7.40
   6  -3   7  113.89   15.30
   6  -3  12   23.30   10.00
   6   1   2  163.98   10.80
   7  -2   8  166.98   18.20
   7  -2  12   22.00    9.40
   7  -2  13   46.00   13.10
   7   2   3   40.20    7.50
   7   4   3  180.88   10.50
   8  -1  10   18.10   12.30
   8  -1  11   15.30   11.90
   8   0   7    3.80    7.70
   9   3   7   20.80    8.00
  10   4  11   23.30   10.80
   1  -5   4    7.90    4.70
   3  -5   6   21.50    6.50
   3  -5  12  121.79   14.50
   3  -2   1   13.20    4.00
   4  -1   1  285.97   11.70
   5  -4   7   53.59   11.70
   5  -4  12   52.99   12.90
   5  -3   4   97.99   11.60
   5   1   1  184.28    9.60
   6  -3  13  197.78   18.50
   6  -1   3   13.20    7.50
   7  -2   7  404.66   24.80
   7  -1   5  457.05   23.50
   8  -1   9    3.60   11.10
   8  -1  12    6.90   10.50
   8   1   5   69.29   11.80
   9   2   7   33.80   11.20
  10   3  11    9.30    9.80
  10   4  10  263.67   20.90
   1  -4   2   11.00    3.90
   2  -5   4  107.89    9.50
   3  -5   5  122.79   11.80
   3  -4   3 1030.20   25.20
   4  -5   8  171.88   16.90
   4  -5   9  107.79   14.90
   4  -5  10  385.16   23.90
   4  -4   4  658.43   23.70
   5  -4   6   26.60   10.60
   5  -4  13   16.00   10.80
   6  -3   6  761.12   30.20
   6  -2   4   37.10    7.80
   7   1   3  102.39   10.50
   8  -1   8   55.99   13.90
   8   3   4  160.08   12.80
   8   4   4  112.19   10.00
   9   1   8   84.89   14.80
   9   3   6    4.30    8.20
   9   4   6    0.60    7.10
  10   3  10   62.79   12.90
  10   4   9  140.99   16.00
   1  -6   7   88.39    9.50
   2  -3   1    1.20    4.10
   4  -5   7    2.50    9.00
   4  -5  11   33.60   11.20
   6  -3   5  464.85   24.00
   7  -2   6  490.15   25.30
   8  -1   7    4.70   10.70
   8   2   4   34.80    8.70
   9   0  10    8.40   11.30
   9   0  11   31.60   12.10
  10   3   9  139.79   16.50
   1  -6   6   14.70    6.60
   2  -6   7  234.58   15.70
   2  -6   8    2.50    6.90
   4  -5   6   38.40   10.00
   4  -5  12   31.00   11.30
   4  -3   2   35.40    6.40
   5  -4   5    3.90    9.10
   5  -3   3   52.79    9.40
   5  -2   2   72.19    8.20
   7  -3   9    7.90   11.00
   7  -3  10   90.09   15.50
   7  -3  11   13.30   10.60
   7  -1   4    4.30    6.80
   7   0   3  136.19   12.40
   9   0   9   20.90   11.50
   9   1   7  309.27   21.20
   9   2   6    3.20    8.70
  10   2  10   67.29   13.80
  10   2  11    9.10   10.00
  10   4   8   54.89   11.40
   1  -5   3  126.89    8.50
   3  -5   4   18.20    7.10
   4  -4   3  313.67   16.50
   4  -2   1   15.10    4.80
   5  -1   1  633.44   19.40
   6  -4   7   11.60   10.80
   6  -4   8  329.87   22.50
   6  -4  11   35.60   10.60
   6  -4  12   75.89   14.20
   6  -2   3  298.87   17.30
   6  -1   2   25.40    7.60
   7  -3   7  102.29   15.60
   7  -3   8  223.38   19.50
   7  -2   5  150.88   14.80
   8  -2   9   10.30   11.80
   8  -2  10  103.19   14.90
   8  -2  11   65.19   14.20
   8  -1   6   22.20   11.20
   8   1   4  101.29   12.40
  10   2   9   43.90   12.50
  10   3   8  138.79   16.10
   1  -6   5   91.79    9.20
   2  -6   6  118.99   11.40
   2  -5   3   53.79    7.40
   3  -6   8   52.89   11.10
   3  -6   9    0.40    9.00
   3  -6  10    2.40    8.10
   3  -4   2  448.86   16.30
   3  -3   1  818.22   19.80
   5  -5   8    5.40   10.20
   5  -5   9   58.49   13.70
   5  -5  10  130.09   16.70
   5  -5  11   18.40   10.40
   5  -4   4    7.10    8.90
   6  -3   4   19.30    9.90
   7   2   2  178.08   11.50
   7   3   2    5.90    4.60
   8  -2   8    3.90    8.60
   9   1   6   35.50   11.60
   9   3   5  244.48   16.80
   2  -6   5   52.59    8.30
   3  -6   7    8.10    8.00
   5  -5   7  171.78   16.10
   5  -5  12   39.50   11.80
   6  -4   6   77.49   12.40
   6   1   1    3.60    4.70
   6   2   1    4.80    4.30
   7  -3   6    4.30   10.50
   7  -2   4   -1.20    8.90
   7  -1   3   49.90   10.30
   7   1   2  116.89   10.40
   8  -2   7    4.10   10.80
   8  -1   5  180.98   17.30
   8   0   4   56.89   11.00
   8   3   3  121.99   10.50
   9  -1   9   56.19   14.30
   9  -1  10  134.39   16.30
   9  -1  11   70.29   12.60
   9   2   5    9.80    8.30
  10   1  10    4.10   10.60
  10   2   8   63.19   13.20
  10   3   7    7.50    9.40
   3  -6   6   10.40    8.10
   3  -2   0 4075.99   39.70
   4  -1   0 1040.10   21.40
   5  -3   2 1255.77   30.50
   6  -4   5   94.19   14.20
   6  -2   2 1454.45   34.30
   6   0   1   89.09    9.10
   6   3   1    5.50    3.50
   7  -3   5  168.98   17.30
   8  -2   6    1.60   10.60
   8   2   3   33.10    7.70
   9  -1   8  208.98   20.40
   9   0   6   19.00   11.20
   9   1   5  104.89   14.00
  10   1   9   93.19   15.40
   1  -6   4  214.08   11.80
   2  -4   1  586.24   16.40
   3  -6   5    4.10    7.60
   4  -6   7   12.60    9.60
   4  -6   8  376.66   23.20
   4  -6   9  174.78   17.30
   4  -6  10   98.39   14.20
   4  -4   2  126.39   10.30
   4  -3   1    7.30    4.70
   5  -5   5  424.66   23.00
   5  -4   3    2.60    5.30
   5  -2   1  304.67   14.30
   6  -3   3    2.80    6.70
   7  -4   8    6.50   10.80
   7  -4   9   19.60   11.30
   7  -4  11   14.10   10.90
   7   0   2   45.10    7.30
   8  -3   9   38.10   13.10
   8  -3  10    2.10   10.10
   8   1   3   13.20    8.00
   9  -1   7   96.29   15.50
  10   1   8   32.60   12.10
  10   2   7  189.88   17.90
   1  -5   2  301.97   11.80
   2  -6   4   27.50    7.00
   2  -5   2   60.09    7.40
   4  -6   6   44.60   11.30
   4  -6  11   58.19   12.40
   4  -5   3  107.79   11.60
   5   0   0   50.09    6.60
   5   1   0   51.39    5.80
   6  -5   9    6.70   10.90
   6  -5  10   17.30   11.10
   6  -4   4  121.39   14.70
   7  -4   7   34.50   12.50
   7  -2   3   10.70    9.30
   8  -3   8   23.00   12.50
   8  -2   5  367.26   23.80
   8   0   3    2.20    7.40
   9   0   5  131.39   15.80
   9   2   4    3.90    7.90
   9   3   4   27.40    7.60
  10   0   9   23.10   12.00
  10   3   6   11.20    8.70
   0  -6   4  160.38    8.90
   2  -3   0   40.90    5.50
   3  -6   4   73.39   10.10
   3  -4   1  420.46   15.50
   4  -2   0 1746.43   29.50
   5  -5   4  266.07   18.70
   6  -5  11    4.60    7.60
   7  -4   6   55.89   13.60
   7  -3   4   28.80    8.40
   8  -3   7   82.19   15.60
   9  -2   8  117.09   17.00
   9  -2   9   99.19   16.00
   9  -2  10   16.00    8.90
   9   1   4    3.90    8.40
  10   0   8   94.39   15.60
  10   1   7   24.70    9.40
  10   2   6    8.10    9.30
   3  -3   0  129.89    9.10
   4  -6   5   19.10    8.90
   5  -6   8  116.79   16.40
   5  -6   9   40.50   12.50
   5  -6  10  226.48   19.80
   5  -4   2  149.49   13.10
   5  -3   1  185.18   13.00
   5  -1   0   10.50    5.80
   6  -5   6    9.50    8.30
   6  -3   2  274.87   17.10
   8  -3   6  202.88   20.10
   8  -2   4   66.09   13.20
   1  -6   3   14.80    5.30
   2  -6   3   56.49    7.90
   4  -6   4  337.57   19.80
   4  -4   1  163.38   12.10
   5  -6   6  208.18   18.80
   5  -6   7  157.08   16.20
   5  -6  11   16.70   10.10
   5  -5   3  539.65   24.30
   6  -5   5  118.59   15.70
   6  -4   3   53.49    9.30
   6  -2   1   13.10    7.40
   7  -4   5  292.47   21.00
   7  -3   3  331.47   20.60
   7  -2   2   19.90    9.30
   7   1   1   18.90    6.40
   7   2   1   81.19    8.20
   8   1   2  121.29   11.60
   8   2   2  493.85   19.70
   9  -2   7   -0.50    7.80
   9   0   4    2.60    9.30
  10   0   7   40.30   12.60
  10   1   6   91.69   14.30
   2  -7   6    0.30    6.40
   3  -7   7  229.68   17.50
   3  -7   8  142.89   14.60
   3  -6   3   81.49   10.00
   4  -5   2   39.20    7.30
   4  -3   0   55.09    8.10
   5  -2   0  181.28   12.10
   7  -5  10   23.60   11.00
   7   0   1   50.69    7.30
   8  -4   8   94.89   15.80
   8  -4   9    3.80    9.90
   8  -3   5  121.39   15.10
   8   0   2  320.67   18.60
   8   3   2  104.59    9.40
   9  -2   6  140.29   17.50
  10   2   5  262.67   19.30
  11   2   8   58.89   12.50
   0  -6   3   28.80    4.60
   2  -7   5   32.90    7.80
   3  -7   6    2.40    7.80
   5  -6   5   33.40    9.20
   6  -5   4  351.26   22.70
   6   0   0  329.07   14.70
   6   1   0   58.09    6.90
   7  -5   7    0.90   10.10
   7  -4   4  658.63   29.50
   7  -1   1   80.29   10.50
   7   3   1   75.19    7.30
   8  -4   7    5.80   11.20
   8  -2   3  213.98   18.00
   9  -3   8   34.30   12.30
   9  -1   4    2.80    9.00
   9   1   3    5.10    7.70
   9   2   3    1.80    7.00
  10   0   6  140.99   17.10
  10   1   5  109.59   14.50
   1  -5   1   72.99    6.50
   2  -6   2   16.60    5.90
   2  -4   0    9.00    4.80
   3  -7   5   11.20    7.80
   3  -5   1   48.80    6.80
   3  -4   0    6.50    5.70
   4  -7   7   32.90   11.50
   4  -7   8   83.09   13.50
   4  -7   9   49.60   11.90
   5  -5   2  353.66   19.80
   5  -4   1  320.57   16.50
   6  -6   7   12.50   11.10
   6  -6   8   51.09   13.50
   6  -6   9   67.29   13.60
   6  -6  10    5.70   10.20
   6  -4   2    5.30    7.00
   6  -3   1  399.66   18.80
   6   2   0   27.80    5.10
   7  -5   6   68.29   14.30
   7  -3   2   34.60   10.60
   8  -4   6    5.70   11.30
   8  -3   4   29.10   10.00
   8  -1   2  257.17   17.70
   9  -3   7   26.90   12.20
   9  -2   5    6.70   10.40
   9   0   3   63.19   12.00
  11   2   7   18.40    9.50
   1  -6   2   61.69    6.80
   2  -7   4  247.08   14.90
   3  -6   2   94.99   10.20
   3  -2  -1 4444.76   40.70
   4  -7   6  182.08   16.80
   4  -5   1  188.18   13.50
   4  -1  -1   92.99    7.50
   5  -3   0 2583.64   42.20
   6  -6   6   16.90   10.90
   6  -5   3  119.99   14.80
   7  -5   5   46.30   13.20
   7  -4   3   41.60   11.90
   7  -2   1    3.00    7.40
   8  -4   5  167.58   19.00
   9  -3   6  238.58   21.70
  10  -1   6   93.79   16.00
  10   0   5   98.19   14.80
   1  -7   4    7.40    5.30
   3  -7   4    8.90    7.70
   4  -7   5   19.30    9.70
   4  -4   0  246.28   13.20
   4  -2  -1    0.70    5.20
   5  -6   3    4.30    9.10
   6  -2   0  415.06   17.90
   8  -3   3    9.00   10.50
   9  -2   4   45.60   12.60
   9  -1   3   -1.90    9.10
  10   1   4   10.40    9.20
  10   2   4   13.20    8.60
  11   1   7   34.40   11.80
   2  -7   3  382.96   17.40
   3  -3  -1  163.68    9.80
   4  -7   4  190.58   16.50
   5  -7   6   97.79   14.90
   5  -7   7   73.49   13.50
   5  -7   8    0.90    9.30
   5  -7   9   38.00   11.30
   5   0  -1  175.78    9.80
   6  -5   2  682.13   28.40
   6  -4   1  279.57   17.70
   7  -5   4   19.50   11.80
   7   0   0    0.80    5.60
   8  -5   8    7.80   10.70
   8  -4   4   10.80   11.10
   8   0   1  237.18   16.00
   8   1   1   90.49   10.10
   8   2   1   44.30    7.50
   9  -3   5   27.80   12.00
   9   1   2   19.60    8.50
  10  -2   7    1.00    7.90
  10  -1   5   34.30   12.20
  11   2   6  100.29   14.10
   2  -6   1  306.67   14.20
   3  -7   3  170.28   14.00
   3  -5   0  344.27   15.40
   4  -3  -1  183.48   11.60
   5  -7   5   40.60   12.00
   5  -5   1   65.39    9.70
   5  -4   0   93.59   10.80
   5  -2  -1  238.78   13.20
   5   1  -1  341.77   11.90
   6  -6   4   18.60    8.90
   6  -3   0    2.60    7.30
   7  -6   8   58.49   13.90
   7  -4   2  233.88   17.20
   7  -3   1    8.30    6.20
   7  -1   0    5.70    6.60
   7   1   0   26.60    6.40
   8  -5   6   29.90   12.30
   8  -5   7    4.20    8.00
   8  -1   1   36.90   10.00
   9  -4   7   71.79   14.60
   9   0   2    7.20    8.40
   9   2   2  181.58   13.80
  10   0   4  132.99   14.50
  11   1   6    4.70    9.60
   0  -6   2  278.67   10.70
   1  -7   3    9.80    5.00
   4  -7   3   18.60    9.40
   4  -5   0   70.39    9.70
   5  -6   2  391.26   21.70
   6  -6   3    7.20   10.10
   7  -5   3   87.49   14.50
   7   2   0   11.20    5.00
   8  -4   3  227.88   20.20
   8  -3   2   26.60   11.20
   9  -4   6   23.80   11.80
   9  -3   4    4.40   10.30
  10  -1   4   19.50   11.20
   1  -6   1   59.19    6.60
   3  -8   6    2.20    7.50
   3  -4  -1   95.19    8.80
   4  -6   1  668.43   24.50
   5  -7   4    6.30    9.70
   5  -3  -1   57.49    8.90
   6  -7   6   56.49   13.60
   6  -7   7    5.30   10.10
   6  -7   8    0.90    9.60
   6  -5   1   79.59   12.70
   6  -1  -1  239.38   13.60
   6   0  -1  412.96   15.90
   7  -6   5    1.40   10.20
   8  -5   5    5.10    8.60
   9  -4   5   83.19   15.30
   9  -1   2   22.50    8.50
  10   1   3    4.50    8.40
  10   2   3  105.99   12.40
  11   0   6   21.50    8.60
  11   1   5    4.80    8.60
   1  -5   0   64.49    6.20
   2  -7   2    1.90    4.00
   2  -4  -1    2.50    4.50
   3  -8   5   52.49   10.30
   3  -7   2   41.80    7.50
   4  -8   6  147.49   15.80
   4  -8   7   31.40   10.20
   4  -4  -1  295.97   14.90
   5  -7   3   41.90   11.70
   5  -5   0  179.78   14.30
   6  -7   5   76.99   14.50
   6  -4   0   56.19    9.40
   6   1  -1  697.23   18.80
   7  -6   4    9.10   10.80
   7  -5   2   14.10   10.40
   7  -4   1    4.70    7.40
   8  -5   4   25.70   12.50
   9  -3   3   13.20   10.70
   9  -2   2    8.20    9.40
  10  -3   6  224.18   21.00
  10   0   3    5.00    8.80
   1  -7   2   37.90    6.50
   2  -8   4    7.20    6.70
   3  -8   4    1.80    7.60
   4  -8   5   33.70   10.60
   4  -7   2    7.70    8.60
   5  -6   1  342.17   19.30
   5  -4  -1   41.40    8.70
   6  -6   2   73.89   11.70
   7  -3   0   54.39    9.60
   8  -4   2    2.70   10.20
   8  -3   1  123.19   14.90
   8   0   0  226.38   15.30
   9  -4   4    3.10   11.40
   9   0   1    1.10    7.50
   9   1   1   22.40    8.50
  10  -2   4    0.80    7.80
  10  -1   3    0.60   10.30
  11   0   5   14.00   10.20
   2  -6   0   43.60    7.10
   3  -5  -1   38.20    7.50
   4  -8   4   97.59   13.50
   4  -6   0  384.76   18.90
   5  -8   7   49.10   11.60
   6  -7   4   46.80   11.30
   6  -3  -1 2288.87   42.80
   7  -6   3  184.28   18.90
   8  -6   6   18.80   11.50
   8  -5   3   34.30   12.80
   8  -1   0  207.48   15.80
   8   1   0  121.39   11.10
   9  -1   1    7.30    9.10
  10  -3   5   17.20    8.70
  11   1   4   16.70    9.70
   2  -8   3  139.89   12.30
   2  -7   1  210.08   13.10
   3  -8   3   24.70    8.50
   3  -7   1    3.10    6.50
   3  -2  -2 1625.14   24.70
   4  -7   1   26.70    9.20
   4  -5  -1  311.47   16.20
   4  -2  -2  819.82   20.20
   5  -8   5   92.49   14.30
   5  -8   6  275.67   21.00
   6  -6   1   14.20   10.00
   6  -5   0   39.50   10.70
   6   2  -1  192.98    9.70
   7  -7   6   92.59   15.70
   7  -5   1   -0.40    9.60
   7  -4   0   75.69   12.00
   7  -1  -1    5.50    6.60
   7   0  -1  120.39   10.70
   8  -6   5    3.60   10.20
   8  -2   0   11.20    8.60
   8   2   0   31.90    6.50
   9  -5   5   39.60   12.40
   9  -4   3  143.59   17.50
   9  -3   2   86.69   13.00
  10  -2   3   -1.90    9.70
  10   0   2    8.40    8.90
  10   1   2   15.10    8.70
  11  -1   5    8.30    7.60
  11   0   4    3.20    9.60
   0  -6   1   18.20    3.90
   2  -5  -1    1.90    3.50
   3  -3  -2   59.89    7.00
   4  -8   3   30.80    9.60
   4  -3  -2   11.20    6.30
   5  -8   4   26.10   11.00
   5  -6   0   62.99   11.60
   5  -5  -1  291.17   17.20
   5  -2  -2   88.69    9.20
   5  -1  -2   10.10    5.50
   6  -4  -1  711.63   26.30
   7  -7   5  139.79   17.70
   7  -6   2   63.99   13.70
   7   1  -1  108.19    9.40
   8  -6   4  121.29   16.90
   8  -5   2  166.18   18.20
   8  -4   1  760.62   31.40
   9  -2   1   33.30   11.00
  10  -1   2   10.20    9.60
   0  -7   2  115.49    8.10
   1  -7   1  122.99    9.40
   1  -6   0  111.39    8.10
   3  -8   2  148.89   13.60
   5  -7   1   46.30   11.40
   5  -3  -2 1097.89   27.60
   5   0  -2   36.50    5.60
   6  -8   6   31.50   11.10
   6  -7   2   41.90   12.00
   7  -3  -1   22.90    9.40
   8  -3   0  301.27   19.40
   9  -5   4   67.59   14.20
   9  -4   2  120.19   16.20
  11  -1   4    3.10    9.50
   2  -8   2   86.39   10.10
   3  -7   0  312.67   16.70
   3  -6  -1   45.80    8.30
   3  -4  -2  898.81   21.60
   4  -8   2    5.70    8.10
   4  -6  -1   67.79   10.10
   4  -4  -2    5.00    4.80
   5  -8   3   36.00   11.70
   5  -4  -2  699.73   23.80
   6  -8   5   58.99   13.20
   6  -6   0   41.30   11.40
   6  -5  -1   49.99   11.10
   6  -1  -2   54.09    8.10
   7  -7   3   28.50   11.70
   7  -6   1    5.20   10.30
   7  -5   0    8.20    9.90
   8  -6   3   63.79   14.20
   9  -5   3    4.60   10.50
   9  -1   0  167.28   15.50
   9   0   0  172.88   14.60
  10  -4   4   88.79   15.20
  10  -2   2    1.10    9.80
  11   0   3    8.40    9.40
   1  -5  -1    4.50    4.10
   2  -7   0   11.60    5.90
   2  -3  -2 1819.52   25.00
   5  -6  -1  143.69   14.20
   6  -8   4    5.10   10.20
   6  -7   1   13.20   10.30
   6  -3  -2    2.20    7.20
   6   0  -2  241.38   12.30
   7  -4  -1  127.09   13.90
   7   2  -1  245.18   11.80
   8  -5   1    4.70    8.10
   8  -4   0   36.90   11.60
   8  -2  -1   37.90   10.30
   8  -1  -1   80.29   11.40
   8   0  -1  370.66   18.20
   9  -2   0   40.70   11.10
   9   1   0   68.19   10.10
  10   0   1    6.70    8.40
  10   1   1   48.30   10.70
  11  -1   3    1.20    8.60
   1  -8   2  246.28   13.40
   2  -4  -2   43.10    6.10
   3  -9   4   23.80    8.80
   3  -8   1  142.59   13.40
   3  -5  -2   44.80    7.80
   4  -9   5    1.20    8.10
   4  -8   1   61.69   11.60
   4  -5  -2  186.98   13.20
   5  -8   2  159.68   15.50
   5  -7   0    3.00    8.90
   5   1  -2    3.60    4.00
   6  -8   3   83.19   14.60
   6  -4  -2  586.64   24.10
   7  -7   2    5.00   10.30
   8  -6   2   19.30   11.80
   8   1  -1  526.95   20.00
   9  -5   2    3.40   10.40
   9  -4   1    6.30   10.10
  10  -4   3   16.60   10.60
  10  -3   2   26.90   11.50
  10  -1   1    0.20    8.60
   2  -8   1   71.59    9.20
   4  -9   4    9.30    9.10
   5  -5  -2  928.21   28.20
   6  -6  -1  202.58   17.40
   7  -6   0  142.99   16.60
   7  -5  -1  109.29   13.90
   7  -2  -2    4.10    7.00
   7  -1  -2   65.89    9.20
   8  -7   4    2.10   10.30
   8  -5   0   29.30   11.60
   9  -3   0  137.79   15.70
  10  -2   1    3.80    9.60
  11  -2   3   81.49   13.90
   0  -7   1    5.30    3.70
   1  -7   0   53.49    7.00
   2  -5  -2  652.13   18.30
   3  -9   3  271.77   18.10
   4  -9   3    6.10    8.70
   4  -7  -1  133.09   13.00
   5  -9   4   16.90   10.00
   5  -9   5    7.60    9.30
   5  -8   1   41.30   11.60
   6  -8   2   23.70   11.40
   6  -7   0   89.09   14.10
   6  -5  -2  435.46   22.30
   6   1  -2   45.50    6.10
   7  -8   4   14.60   11.20
   7  -7   1  205.58   19.50
   7   0  -2    2.80    5.50
   8  -7   3   98.59   16.00
   8  -6   1   19.60   11.70
   8  -4  -1    2.80    9.50
   9  -6   3   37.40   12.50
  10  -4   2    6.40   10.00
  11  -1   2   19.90    9.80
  11   0   2   32.90   10.10
   1  -8   1  384.76   16.20
   1  -6  -1  666.63   17.60
   2  -7  -1   22.90    6.70
   3  -9   2   33.50    9.60
   3  -8   0  278.07   17.30
   3  -6  -2  293.97   15.30
   4  -8   0   94.29   12.90
   4  -6  -2    3.50    5.30
   4  -4  -3  165.88   11.80
   4  -3  -3 2115.29   34.00
   4  -2  -3   17.80    5.70
   5  -9   3   29.50   10.80
   5  -7  -1   63.39   12.00
   5  -6  -2  112.09   13.20
   7  -8   3  137.79   17.40
   7  -4  -2  213.48   17.20
   9  -5   1    9.10   10.30
   9  -4   0    2.00    9.70
   9  -1  -1    8.20    8.20
   9   0  -1  105.49   12.30
  10  -3   1  220.98   19.80
   2  -9   2    3.80    6.60
   2  -8   0   11.50    6.40
   3  -3  -3 2388.06   32.70
   4  -9   2  280.27   19.70
   5  -4  -3  859.81   26.30
   5  -1  -3   23.80    5.90
   6  -3  -3 2596.54   45.90
   6  -2  -3 2095.69   39.00
   7  -6  -1   23.80   11.00
   7   1  -2  158.68   10.50
   8  -7   2    2.90   10.00
   8  -6   0   15.70   11.30
   8  -2  -2   55.29   10.50
   8  -1  -2   47.20    9.20
   9  -6   2   46.20   12.70
   9  -2  -1   -1.80    6.60
  10  -2   0   45.70   11.60
  10  -1   0  201.88   17.40
  10   0   0   12.40    8.70
  11  -2   2   -0.60    8.30
   3  -9   1   18.50    8.30
   3  -4  -3  102.69    8.20
   3  -2  -3 3672.63   37.40
   4  -5  -3   71.39    9.60
   4  -1  -3   16.20    3.90
   5  -9   2    4.90    9.30
   5  -5  -3  382.76   19.30
   6  -9   4   -1.30    9.20
   6  -7  -1   20.90   10.90
   6  -6  -2   99.39   13.80
   6  -4  -3 1245.68   34.00
   6  -1  -3  722.93   21.90
   7  -7   0    4.10    7.90
   7  -5  -2  144.49   15.70
   8  -5  -1    5.60    7.90
   8  -3  -2   59.89   11.50
   8   0  -2   11.70    6.70
   9  -5   0  170.38   18.20
   9  -3  -1   28.90    9.30
   9   1  -1    4.90    6.00
   3  -8  -1  268.57   17.00
   3  -5  -3   30.50    7.40
   4  -9   1   -0.70    8.70
   4  -8  -1  283.37   18.60
   4  -7  -2   10.20    8.60
   5  -7  -2   38.70   10.80
   6  -9   3    7.20    9.60
   6  -8   0   17.80   10.50
   7  -8   1    5.90    9.80
   7  -2  -3  423.36   20.00
   8  -7   1  112.09   14.90
   8  -4  -2   23.10    9.90
   9  -6   1   13.40   10.70
  10  -3   0  134.29   16.40
  11  -1   1  155.28   16.20
   0  -7   0  249.58   11.20
   1  -8   0  120.59   10.00
   1  -7  -1  249.78   12.30
   2  -9   1  295.97   17.00
   4  -6  -3  125.09   12.10
   5  -9   1   97.19   14.60
   5   0  -3    7.80    4.30
   6  -9   2    7.20   10.00
   6  -5  -3   82.39   12.50
   6   0  -3  325.57   14.10
   6   2  -2  343.37   11.90
   7  -7  -1   11.20   10.70
   7  -6  -2   47.20   12.20
   7  -4  -3 1059.99   34.20
   7  -1  -3  724.23   24.20
   8  -6  -1  234.68   20.50
   8   1  -2  109.59    9.90
  11  -2   1   92.29   13.80
   2  -8  -1    8.40    6.60
   2  -7  -2  125.39   10.60
   2  -4  -3  169.68    9.00
   2  -3  -3 3507.25   35.60
   3  -9   0   95.39   12.10
   3  -6  -3   12.30    6.90
   4  -9   0   21.20    9.80
   4   0  -3  258.07   10.10
   5  -6  -3    1.80    5.60
   6  -8  -1   23.30   11.00
   6  -7  -2  269.97   20.20
   7  -8   0   46.10   12.40
   8  -7   0  189.08   19.40
   8  -5  -2   99.09   14.80
   9  -6   0   13.50   10.60
   9  -5  -1   60.19   13.10
   9  -2  -2   17.40    9.60
   9  -1  -2  306.87   19.00
  10  -5   1   34.40    9.80
  10  -4   0   29.70   11.50
  10  -2  -1  204.28   17.80
  10  -1  -1  455.55   23.80
   0  -6  -1   19.40    4.20
   1  -6  -2   57.99    6.80
   2  -9   0   58.39    9.80
   2  -5  -3  199.68   10.50
   5  -9   0   26.00   10.90
   5  -4  -4    4.40    7.20
   5  -3  -4  295.47   15.40
   6  -9   1    6.20    8.00
   6  -6  -3   68.79   12.00
   7  -5  -3  137.79   15.70
   7   0  -3  140.89   11.10
   8  -3  -3    3.80    9.10
   8  -2  -3  145.39   14.50
   9  -3  -2  101.99   13.00
   9   0  -2  160.68   13.90
  10  -3  -1  106.29   14.90
  10   0  -1   12.80    8.10
   2  -6  -3  291.77   13.90
   3  -8  -2   10.10    7.50
   3  -7  -3  191.08   13.70
   4 -10   2   83.59   12.80
   4  -9  -1    4.70    9.10
   4  -7  -3  178.08   15.00
   4  -5  -4   89.29   10.30
   4  -4  -4  278.37   13.90
   4  -3  -4 3462.85   44.20
   5 -10   3   32.80   10.80
   5  -8  -2    4.10    9.30
   5  -5  -4    5.10    7.50
   6  -9   0   12.10   10.70
   6  -4  -4  210.08   16.00
   7  -7  -2    3.70   10.20
   8  -8   1    1.50    9.50
   8  -7  -1   31.70   12.10
   8  -6  -2  259.47   21.10
   8  -1  -3    2.90    7.10
   9  -4  -2  140.59   16.50
  11  -2   0   40.90   11.50
  11  -1   0  191.98   16.90
   1  -8  -1   29.00    6.60
   3 -10   1   28.70    9.50
   3  -9  -1  267.37   17.80
   3  -4  -4    2.20    5.80
   4 -10   1    6.80    8.70
   5 -10   2    5.40    9.50
   5  -9  -1   -0.50   10.10
   6  -8  -2    5.10    9.90
   6  -7  -3   63.79   12.80
   6  -5  -4   11.80    9.30
   6  -2  -4    2.00    4.50
   6   1  -3  451.25   15.30
   7  -9   1   55.89   13.60
   7  -8  -1   20.50   11.10
   7  -6  -3    6.90   10.10
   9  -6  -1  225.88   20.50
  10  -4  -1   66.59   13.40
   1  -7  -2    6.70    5.00
   2  -9  -1   49.00    9.10
   2  -8  -2   23.30    5.80
   3  -5  -4  279.77   14.30
   3  -3  -4   20.10    5.90
   4  -6  -4   53.39    9.60
   5 -10   1   14.30   10.00
   5  -6  -4  411.16   21.50
   5  -1  -4  544.95   17.50
   5   1  -3   39.70    5.00
   6  -1  -4  872.81   24.00
   7  -3  -4    8.80    6.60
   7  -2  -4    5.10    7.20
   8  -8   0    4.60    7.60
   8  -5  -3  396.16   23.40
   8   0  -3    1.80    5.90
   9  -5  -2   56.99   11.40
   0  -8   0    7.90    4.20
   0  -7  -1   96.39    7.60
   1  -9   0    7.10    5.40
   3 -10   0  150.38   15.00
   3  -6  -4   55.29    8.90
   4 -10   0    1.70    8.90
   4  -9  -2   83.49   13.00
   4  -8  -3  454.55   22.90
   5  -8  -3   39.30   11.40
   6  -6  -4    5.10    9.60
   7  -8  -2   10.00   10.50
   7  -7  -3   28.90   11.90
   7  -5  -4  358.96   22.40
   7   1  -3   27.30    5.80
   8  -7  -2   12.40   11.00
   9  -3  -3  160.28   16.70
   9  -2  -3   19.10    9.40
   9  -1  -3  233.68   17.10
  10  -3  -2    4.00   10.00
  10  -2  -2  108.89   13.10
  10  -1  -2   29.40    9.80
   1  -5  -3    4.40    4.50
   1  -4  -3   39.90    5.40
   3  -9  -2   77.49   11.80
   3  -2  -4  293.47   11.70
   4  -7  -4   29.00    9.60
   4  -1  -4  492.35   15.10
   5 -10   0   92.39   14.00
   5  -7  -4    0.40    9.10
   6 -10   1   31.40   11.30
   6  -8  -3   48.60   12.60
   7  -1  -4   13.90    6.70
   8  -8  -1    3.50    9.60
   8  -6  -3    3.90    7.80
   8  -3  -4   56.19   11.80
   9  -7  -1   44.90   12.10
   9  -6  -2  287.47   22.30
   9  -4  -3   45.40   12.20
  10  -4  -2   18.30   10.50
  11  -2  -1   63.39   12.50
   1  -8  -2    2.00    5.30
   2 -10   0  190.08   14.80
   2  -5  -4    6.90    5.80
   2  -4  -4  358.96   13.60
   3  -7  -4  757.52   25.20
   4 -10  -1    5.10    9.10
   5  -5  -5  271.97   17.00
   5  -4  -5    2.30    7.00
   6 -10   0    1.30    9.90
   6  -9  -2   42.10   12.30
   6  -7  -4   44.80   12.00
   7  -9  -1   47.50   12.60
   7  -6  -4   18.60    9.00
   8  -4  -4   34.00    9.20
   8  -2  -4  153.28   13.70
   9   0  -3  257.67   16.50
   0  -6  -2   12.20    4.10
   1  -9  -1  115.99   10.60
   2  -9  -2   49.99    9.40
   2  -8  -3  156.38   12.40
   2  -6  -4  377.76   16.00
   3 -10  -1   38.00   10.30
   4  -9  -3   91.39   13.00
   4  -5  -5  330.77   17.00
   4  -4  -5  110.99   10.60
   5 -10  -1   17.10   10.30
   5  -6  -5  110.79   13.50
   5   0  -4  165.78    9.50
   6  -5  -5    1.10    8.90
   6  -4  -5   54.49    8.80
   6  -3  -5    4.30    7.20
   6   0  -4  975.20   23.80
   7  -8  -3    1.20   10.40
   7   0  -4   38.70    8.20
   8  -8  -2   94.29   15.20
   8  -7  -3   15.30   11.20
   8  -5  -4   23.60    9.20
   8  -1  -4   18.90    8.40
   9  -7  -2   65.59   13.90
  10  -5  -2   39.60   12.40
   0  -8  -1   15.90    5.00
   1  -7  -3    4.90    5.20
   2 -10  -1   53.49   10.90
   2  -3  -4  304.67   11.80
   3  -9  -3   72.59   11.30
   4  -8  -4   43.00    8.60
   4  -6  -5  663.83   24.50
   4  -3  -5   83.49    9.10
   5  -8  -4   -0.20    7.20
   5  -2  -5  176.78   11.90
   6 -10  -1   93.89   14.70
   6  -6  -5  151.78   16.00
   6  -2  -5  175.38   12.90
   7  -9  -2   91.99   15.00
   7  -7  -4    6.80   10.60
   7  -5  -5  283.37   20.40
   7  -3  -5  839.72   29.40
   8  -6  -4  247.58   20.80
   9  -6  -3   -0.40    9.10
   9  -3  -4   91.69   13.90
  10  -3  -3    4.00    9.30
  10  -2  -3  131.19   15.30
   0  -7  -2  167.68    9.60
   3 -10  -2  103.09   13.10
   3  -6  -5  255.37   15.00
   3  -5  -5   12.80    6.90
   3  -4  -5   11.00    6.40
   4 -10  -2   63.59   11.10
   4  -7  -5  273.47   18.00
   5 -10  -2   59.19   13.20
   5  -7  -5   21.60   10.40
   6  -9  -3   71.19   13.70
   6  -8  -4    9.90    8.40
   7  -2  -5  352.36   19.00
   9  -4  -4  293.47   21.70
   9  -2  -4    8.00    8.60
  10  -4  -3   92.29   14.20
  10  -1  -3   83.99   12.20
  11  -2  -2    2.30    8.10
   1  -9  -2   16.00    6.70
   2  -9  -3   96.39   11.60
   4 -11   0   59.29   12.10
   5 -11   0   22.80   10.20
   6 -10  -2    4.10    9.90
   6  -7  -5    3.90   10.10
   7  -8  -4  128.79   17.00
   7  -6  -5   18.90    9.10
   8  -8  -3   61.99   13.50
   8  -7  -4    0.60   10.30
   8  -4  -5   33.10   12.00
   8  -3  -5  103.29   13.90
   8   0  -4  301.77   16.40
   9  -7  -3   21.90   10.70
   9  -5  -4  797.22   34.20
   9  -1  -4    6.20    7.70
  10  -5  -3  297.97   22.40
   1  -8  -3  620.54   20.80
   2 -10  -2   39.20    9.60
   2  -8  -4   60.89    9.30
   3  -7  -5   38.00    7.40
   3  -3  -5    4.20    5.50
   4 -11  -1   91.89   13.40
   4 -10  -3   85.69   13.80
   4  -8  -5   60.79   11.90
   4   0  -4   38.80    5.20
   5 -10  -3   -1.30    9.40
   5  -9  -4  369.96   22.70
   5  -8  -5  243.48   19.40
   6  -1  -5  131.99   10.80
   7  -9  -3   53.99   11.40
   7  -7  -5   40.20   12.70
   7  -1  -5   26.90    7.40
   8  -2  -5  302.67   18.90
   9  -6  -4   63.59   13.20
   1  -5  -4  310.07   12.60
   3 -11  -1  141.89   14.80
   3 -10  -3    3.00    7.70
   3  -9  -4  150.78   13.40
   4  -5  -6   79.09   10.40
   5 -11  -1   20.50   11.20
   5  -6  -6   84.79   12.20
   5  -5  -6   55.09    9.40
   5  -4  -6  356.76   18.40
   5  -1  -5 1008.60   23.80
   6  -9  -4    2.30    7.60
   6  -8  -5   22.60   11.60
   6  -6  -6  115.89   14.90
   6  -5  -6   63.79   12.20
   6   1  -4  334.37   13.50
   8  -6  -5  198.68   19.30
  10  -3  -4  106.19   14.30
   0  -8  -2    1.70    4.50
   1  -7  -4   38.30    7.20
   1  -4  -4   24.10    5.40
   2  -6  -5  107.49    9.30
   2  -5  -5   45.50    6.50
   3  -8  -5   63.99    9.20
   4 -11  -2  181.78   17.30
   4  -6  -6  414.66   20.30
   4  -4  -6  139.29   11.80
   5  -7  -6  219.18   18.20
   6 -10  -3    3.40    8.00
   6  -3  -6  490.95   21.60
   7  -9  -4  104.89   15.70
   7  -4  -6  223.38   17.80
   8  -8  -4    4.50    9.90
   8  -1  -5  260.47   16.80
   9  -7  -4    5.00   10.20
   9  -4  -5   44.30   12.90
   9  -3  -5    3.00    8.90
  10  -4  -4   40.60   11.40
  10  -2  -4   35.50   10.40
   0  -6  -3    7.20    4.20
   1  -9  -3  359.76   17.40
   2 -10  -3  289.17   18.10
   2  -9  -4  223.48   16.00
   2  -7  -5   10.50    5.30
   2  -4  -5   56.29    6.50
   3 -11  -2  100.79   13.70
   3  -2  -5    3.90    4.80
   4 -10  -4   98.39   14.90
   4  -9  -5  150.08   16.20
   4  -7  -6  107.29   13.30
   4  -1  -5  242.18   11.50
   5 -11  -2  120.69   15.30
   5 -10  -4   13.90   10.70
   5  -9  -5  243.58   20.20
   5   1  -4    3.50    4.20
   6  -7  -6  188.58   18.30
   7  -8  -5   60.89   12.20
   7  -6  -6   35.20   12.20
   7  -3  -6  287.37   18.90
   8  -7  -5   11.70    8.60
   9  -5  -5   54.99   13.20
   9  -2  -5  199.78   17.00
  10  -5  -4   30.90   11.50
   0  -7  -3    6.80    4.70
   1 -10  -2   30.40    8.10
   1  -8  -4   22.20    6.80
   3 -10  -4    9.10    9.40
   3  -9  -5    7.40    8.90
   3  -7  -6    7.30    7.50
   3  -6  -6  335.67   16.60
   3  -5  -6   56.39    7.70
   4  -8  -6  247.78   18.60
   4  -3  -6 1507.45   31.40
   5  -8  -6    5.30   10.10
   5  -2  -6  337.27   16.00
   6  -9  -5  116.19   14.80
   6  -2  -6  131.49   11.80
   6   0  -5   12.50    5.60
   7  -7  -6  116.79   16.50
   7  -2  -6  405.96   20.50
   7   0  -5   36.30    7.10
   8  -5  -6   11.60   10.90
   8  -4  -6    0.30    9.70
   8  -3  -6   14.40    9.50
   0  -9  -2    2.40    5.90
   2 -11  -2    1.90    7.40
   2  -3  -5    6.80    5.30
   3 -11  -3    3.10    8.80
   3  -4  -6  209.38   12.90
   4 -11  -3   60.59   12.30
   5 -11  -3    4.60    9.40
   6  -8  -6  165.38   17.00
   7  -9  -5  170.38   18.70
   8  -8  -5   33.50   11.90
   8  -6  -6   23.90   11.70
   9  -1  -5  143.19   14.00
   0  -8  -3   82.99    8.40
   2 -10  -4   11.00    8.40
   3  -8  -6   25.90    9.30
   4 -10  -5  167.38   18.00
   5  -9  -6   76.69   14.30
   5  -6  -7  116.29   14.30
   5  -5  -7  144.99   14.70
   5   0  -5  128.79    9.10
   6  -5  -7  193.68   16.80
   7  -8  -6   55.19   13.90
   8  -7  -6  109.79   16.00
   8  -2  -6   32.90    9.90
   9  -7  -5  240.08   19.90
  10  -5  -5   15.00    9.80
  10  -4  -5   64.49   13.20
  10  -3  -5   36.30   11.40
   1 -10  -3  243.78   16.00
   1  -9  -4    1.60    6.20
   1  -6  -5   51.99    7.80
   2  -9  -5  237.88   15.60
   2  -7  -6  277.47   16.00
   2  -6  -6    7.20    6.90
   3 -10  -5   62.89   12.40
   3  -3  -6  122.99   10.00
   4 -11  -4  210.18   19.40
   4  -9  -6    8.50    7.80
   4  -7  -7    4.50    9.20
   4  -6  -7   94.69   12.60
   4  -5  -7   38.30    9.10
   4  -2  -6  183.58   11.70
   5 -11  -4   16.50   10.60
   5  -7  -7   68.79   11.60
   5  -4  -7   25.60    7.00
   6 -10  -5   24.90   11.10
   6  -9  -6   85.79   15.10
   6  -7  -7    4.10   10.40
   6  -1  -6    7.30    6.10
   7  -6  -7  567.84   29.40
   7  -4  -7  535.25   26.00
   7  -1  -6  546.15   21.90
   9  -5  -6   14.60   11.00
   9  -4  -6   53.09   12.50
   9  -3  -6    9.40    9.60
   1  -8  -5  373.26   17.60
   1  -5  -5  615.14   17.90
   2 -11  -3   31.80    9.80
   3 -11  -4   -1.10    9.30
   3  -1  -5  145.49    8.70
   4  -8  -7   70.59   13.00
   4  -4  -7  322.27   17.10
   5  -8  -7  366.96   23.80
   5  -3  -7  207.68   14.50
   5  -1  -6  728.23   21.60
   6  -8  -7    5.50   11.30
   6  -3  -7  297.07   18.40
   7  -9  -6   23.30   11.80
   7  -7  -7   61.59   14.10
   7  -3  -7  166.28   15.80
   8  -8  -6   41.70   12.50
   9  -6  -6  127.39   16.80
   0  -9  -3   22.00    6.40
   0  -7  -4  128.59    9.50
   0  -6  -4   52.79    6.70
   2 -10  -5  727.53   28.70
   2  -4  -6   57.89    8.20
   3  -7  -7   29.00    9.10
   3  -6  -7    8.90    7.70
   5 -10  -6   87.19   14.90
   8  -5  -7    1.20    7.90
   8  -4  -7   -1.30    9.90
   8  -1  -6  149.39   13.70
   9  -2  -6   99.19   13.50
  -1  -7  -2  292.77   11.30
   1 -10  -4   11.70    8.00
   1  -4  -5    1.00    3.60
   2 -11  -4   12.50    9.40
   2  -9  -6  214.88   16.80
   2  -2  -5 1132.79   21.60
   3 -10  -6   61.99   12.80
   3  -8  -7    2.90    9.10
   3  -5  -7  603.64   21.70
   4 -12  -3    5.40    9.20
   4 -11  -5   83.39   14.50
   4  -9  -7    7.20   10.30
   4   0  -5    4.40    4.00
   5 -11  -5   54.19   13.30
   5  -9  -7   87.99   15.20
   6 -10  -6    2.20    9.70
   6  -9  -7   76.59   15.30
   6  -2  -7   78.19   10.40
   7  -8  -7   36.30   11.10
   8  -7  -7   43.70   12.70
   8  -3  -7   33.90   10.80
  10  -4  -6   20.80   11.30
   1  -9  -5   47.50    7.90
   3 -12  -3   77.59   12.60
   3 -11  -5    7.40    9.70
   3  -4  -7  177.48   12.80
   5  -7  -8   84.39   14.20
   5  -6  -8    7.90    7.70
   5  -5  -8  225.08   17.20
   5  -2  -7  316.87   16.40
   6  -7  -8   12.90   12.30
   6  -6  -8   58.89   11.50
   6   1  -5   -0.60    4.00
   7  -2  -7   22.30    8.70
   9  -5  -7   66.79   13.80
   9  -4  -7   52.79   12.40
  10  -3  -6    7.50    9.50
  -1  -8  -2   39.20    5.40
   1  -7  -6   14.10    7.30
   1  -6  -6    1.20    6.30
   2  -7  -7   62.49   10.30
   2  -6  -7   35.80    8.80
   3  -9  -7   66.09   11.20
   4 -12  -4   86.49   14.30
   4  -7  -8   92.99   13.80
   4  -6  -8    2.40    9.10
   4  -5  -8  131.19   13.40
   5 -11  -6    6.60   10.70
   5 -10  -7  465.75   28.00
   5  -8  -8   15.10   11.30
   6  -8  -8   98.09   16.20
   6  -4  -8  206.48   17.50
   6   0  -6   51.99    7.50
   7  -9  -7   75.39   13.30
   7  -7  -8   74.99   15.50
   7  -5  -8   14.90    8.40
   7  -4  -8   25.20   11.20
   7   0  -6  181.48   12.70
   8  -8  -7   12.90    9.40
   8  -2  -7  221.98   17.50
   9  -6  -7   71.89   14.10
   9  -3  -7    5.10    9.10
   0 -10  -3    5.20    6.40
   0  -9  -4    7.30    6.40
   1 -10  -5   38.60    9.60
   1  -8  -6    0.20    6.60
   2 -11  -5  515.75   26.00
   2 -10  -6  205.08   17.50
   2  -8  -7    4.30    8.50
   2  -3  -6  350.16   14.30
   3 -12  -4    0.00    9.60
   4 -11  -6    0.90    8.00
   4  -8  -8   56.79   11.20
   5  -9  -8  133.59   17.50
   6 -10  -7   28.70   12.10
   7  -8  -8   21.00   12.30
   8  -6  -8    0.90   10.90
   8  -5  -8  142.49   17.80
   0  -7  -5  382.26   16.10
   1 -11  -4   49.70   10.40
   1  -9  -6   56.09   10.10
   1  -5  -6   44.60    7.90
   1  -3  -5  211.98    9.80
   2  -5  -7    2.80    5.20
   3 -11  -6    4.20   10.10
   3 -10  -7   61.39   12.70
   3  -8  -8  187.58   17.00
   3  -7  -8    9.10    8.60
   3  -6  -8   14.00    8.60
   3  -3  -7    0.20    6.30
   4 -12  -5    2.70   10.50
   4  -9  -8    3.30   10.60
   4  -4  -8    5.00    7.70
   4  -2  -7   65.29    8.80
   5   1  -5   49.00    5.90
   6  -9  -8   14.70   12.10
   6  -1  -7  123.59   11.60
   7  -3  -8    3.40    8.20
   7  -1  -7    5.60    7.40
   8  -4  -8  325.87   22.90
   9  -2  -7    5.30    8.60
   0  -8  -5    5.70    5.90
   3 -12  -5  144.09   17.10
   3  -5  -8   78.89   11.00
   4 -11  -7   92.09   15.60
   5  -7  -9  324.57   23.10
   5   0  -6  515.35   17.70
   6  -7  -9    3.00   11.20
   6  -6  -9   96.89   15.60
   7  -9  -8    8.00   11.80
   8  -8  -8   35.80   12.50
   8  -3  -8   98.89   14.40
  10  -4  -7   40.00   11.80
  -1  -8  -3   70.29    7.40
   0 -10  -4  113.29   11.30
   0  -5  -5   12.70    5.60
   1  -4  -6  124.39    9.90
   2 -11  -6    7.60    9.60
   2 -10  -7    6.90    9.70
   2  -4  -7    8.40    7.10
   3  -9  -8    7.50    8.10
   4 -12  -6    9.10   10.00
   4 -10  -8   23.60   11.80
   4  -7  -9   15.40   11.00
   5 -10  -8  189.98   18.80
   5  -8  -9   23.30   12.20
   5  -6  -9   25.40    8.60
   5  -5  -9  257.37   19.40
   5  -1  -7  118.09   10.60
   6 -10  -8   65.69   15.20
   6  -8  -9    4.40   11.60
   7  -7  -9   48.80   13.70
   7  -5  -9    1.90   10.50
   9  -6  -8   21.60   12.00
   9  -5  -8    9.40   10.30
   9  -4  -8    2.90    9.80
   0  -9  -5   83.89    9.20
   1 -11  -5  175.58   15.80
   1 -10  -6    1.80    8.40
   1  -7  -7    5.20    7.30
   2 -12  -5  144.89   16.00
   2  -8  -8    4.40    9.30
   2  -7  -8    9.70    8.20
   3 -12  -6    2.00    9.80
   3 -11  -7  231.68   20.70
   3  -4  -8  145.39   12.80
   3  -1  -6   86.09    7.80
   4  -8  -9   66.89   14.00
   4  -6  -9   26.00    9.00
   5  -9  -9   49.50   14.10
   6  -4  -9  255.37   19.60
   6  -2  -8    1.20    7.60
   7  -8  -9    6.40   11.30
   7  -2  -8   45.50   10.70
   1  -9  -7   14.00    9.30
   1  -6  -7   35.10    8.50
   2  -6  -8   56.49    8.70
   2  -2  -6    0.70    5.00
   3  -7  -9  125.69   15.00
   4  -9  -9   15.10   11.90
   4  -5  -9   58.89   12.00
   5  -4  -9  278.87   19.10
   5  -2  -8  136.69   12.40
   6  -9  -9  111.29   15.80
   7  -4  -9    4.20   10.10
   8  -6  -9   80.79   15.50
   8  -5  -9    3.10   10.70
   8  -2  -8  152.38   15.40
   9  -3  -8    6.20    9.40
   0 -10  -5  154.08   13.30
   0  -8  -6   39.60    8.20
   0  -7  -6   22.20    7.30
   2 -11  -7  221.48   19.80
   2  -5  -8  167.28   13.30
   3  -9  -9   10.00   10.90
   3  -8  -9    3.20    7.80
   3  -6  -9  379.66   21.30
   4 -12  -7    0.10   10.40
   4 -11  -8    8.50    9.10
   4   0  -6   40.10    6.20
   5 -10  -9   81.39   16.10
   6 -10  -9    2.40   10.70
   7  -9  -9   -1.60   10.80
   8  -4  -9    1.70   10.60
  -1  -8  -4  380.36   15.60
  -1  -7  -4  292.47   12.90
   0  -9  -6   38.80    8.90
   0  -6  -6    4.20    6.10
   0  -4  -5   14.10    5.30
   1 -11  -6    8.40    9.10
   1 -10  -7    5.10    9.10
   1  -5  -7    0.20    4.80
   2 -12  -6    4.10    9.70
   2 -10  -8   25.00   11.40
   2  -3  -7   41.30    6.50
   3 -12  -7  243.48   20.80
   3 -11  -8  189.78   19.30
   4 -10  -9   49.99   11.70
   4  -1  -7    1.70    3.80
   5  -8 -10    8.00   11.90
   5  -7 -10  160.28   18.50
   5  -6 -10  133.59   16.50
   6  -8 -10   49.70   14.10
   6  -7 -10   39.30   13.40
   6  -3  -9   28.90   10.40
   6   0  -7  143.59   11.30
   7  -3  -9  142.99   15.40
   9  -5  -9    3.40   10.60
  -1  -6  -4   91.59    7.50
   1  -3  -6  108.99    8.90
   3 -10  -9    1.40   10.40
   3  -5  -9  138.79   12.50
   3  -3  -8   40.60    7.20
   4  -8 -10    1.40   10.80
   4  -7 -10   29.60   11.10
   4  -2  -8  196.58   13.50
   5 -11  -9   21.20   11.40
   5  -9 -10   77.99   15.90
   6  -9 -10   18.80   12.30
   6  -5 -10   12.60   11.20
   6  -1  -8   83.89   10.50
   7  -8 -10   21.10   12.00
   7  -6 -10    7.10   11.20
   7  -5 -10   15.10   11.80
   7  -1  -8  154.98   13.70
   8  -3  -9   16.50   11.10
   9  -4  -9    5.50    9.20
  -1  -9  -4 1138.89   27.40
   0 -11  -5  372.76   20.00
   0 -10  -6  226.78   15.90
   0  -5  -6   46.60    7.40
   1  -9  -8   16.80    8.60
   1  -8  -8  281.47   17.00
   1  -7  -8    6.70    7.80
   2 -12  -7   22.50   10.70
   2 -11  -8   41.50   12.30
   2  -9  -9   45.30   11.90
   2  -8  -9  118.79   13.30
   2  -7  -9  207.48   16.80
   2  -4  -8   17.70    7.70
   4 -12  -8   11.60   11.40
   4  -9 -10  151.08   18.20
   4  -6 -10    4.20    7.70
   8  -7 -10   53.29   14.00
   8  -6 -10  170.78   18.90
   0  -8  -7   43.40    8.90
   1 -12  -6   71.19   12.20
   1 -11  -7    3.00    8.50
   1  -6  -8  141.89   12.60
   1  -4  -7   72.49    7.70
   2  -6  -9    3.80    5.80
   3 -12  -8    6.30   10.30
   3 -11  -9   67.69   15.00
   3  -9 -10   34.30   12.40
   3  -8 -10   53.99   12.80
   3  -7 -10    1.60    8.90
   3  -4  -9   80.49   11.00
   4 -10 -10  209.58   20.40
   4  -5 -10  164.08   15.60
   4  -3  -9   75.89   10.60
   5 -10 -10   13.90    9.40
   5  -1  -8   24.40    7.10
   5   0  -7   71.39    8.10
   6 -10 -10   19.30   11.40
   6  -4 -10   13.00   10.60
   6  -2  -9   32.80    9.30
   7  -4 -10   39.80   12.50
   7  -2  -9    6.30    8.30
   8  -5 -10   67.29   13.60
  -1  -8  -5   14.50    6.00
  -1  -7  -5   34.60    6.30
   0  -9  -7   73.49   10.60
   1 -10  -8   55.49   10.40
   3 -13  -7  161.58   17.20
   3  -6 -10   96.99   13.60
   5  -8 -11    0.40   11.10
   5  -7 -11   36.50   12.80
   5  -4 -10  111.69   13.10
   5   1  -6  141.39    9.00
   6  -8 -11   12.60   11.40
   6  -7 -11  193.38   19.80
   8  -4 -10    6.30    9.80
  -1  -9  -5   70.89    8.80
   0 -11  -6  220.08   16.40
   0 -10  -7    6.60    8.00
   0  -6  -7   54.79    8.60
   1  -5  -8  129.39   11.60
   2 -12  -8   51.19   12.20
   2 -11  -9  204.28   19.30
   2  -5  -9   16.70    6.40
   2  -2  -7   33.50    6.70
   3 -10 -10  328.07   22.50
   3  -2  -8    3.20    6.20
   3  -1  -7    5.10    5.00
   4 -12  -9   28.30   11.70
   4 -11 -10   23.10   11.50
   4  -8 -11  184.08   18.90
   5 -11 -10   76.19   15.10
   5  -9 -11   18.20   13.20
   5  -6 -11    3.40   10.20
   5  -2  -9  237.18   15.60
   6  -9 -11   64.09   14.40
   7  -8 -11  117.09   17.00
   7  -7 -11   37.20   13.20
   7  -6 -11    8.40   11.20
  -1  -6  -5  149.29    9.00
   0  -4  -6  918.31   21.20
   1 -12  -7   55.99   12.00
   1 -11  -8    0.20    9.10
   1  -8  -9   49.90   10.50
   1  -7  -9   -1.20    7.70
   2  -9 -10   98.19   14.60
   2  -8 -10    9.90   10.00
   2  -7 -10  170.88   15.60
   2  -3  -8   29.80    7.70
   3 -12  -9   57.89   13.40
   3  -5 -10    1.50    9.00
   3   0  -6   10.00    4.30
   4  -9 -11   25.00   12.30
   4  -7 -11   46.70   10.90
   5 -10 -11   47.00   13.40
   6  -5 -11   68.59   14.20
   6  -3 -10   39.50    9.10
   7  -5 -11   36.50   12.20
   7  -3 -10  110.19   14.30
  -1 -10  -5  329.07   16.40
   1 -10  -9  257.87   19.30
   1  -3  -7  236.48   12.20
   3 -13  -8    5.10    9.50
   3  -9 -11  214.68   19.80
   3  -8 -11   62.29   13.40
   4 -10 -11    1.90   10.60
   4  -6 -11   27.20    9.40
   4  -1  -8  494.15   18.40
   4   0  -7  119.39    9.00
   5  -5 -11  170.78   16.00
   5  -3 -10   -0.70    8.50
   8  -6 -11   32.10   12.50
   8  -3 -10   75.49   12.70
  -1  -9  -6  423.66   18.50
  -1  -8  -6  101.09    9.90
  -1  -7  -6   14.30    5.90
   0 -11  -7    2.00    8.10
   0  -9  -8  262.47   17.10
   0  -7  -8   52.99    9.50
   0  -5  -7   14.10    5.10
   1  -6  -9  549.54   22.10
   1  -4  -8   38.70    8.20
   1  -2  -6    5.50    3.60
   2 -12  -9   27.60   11.90
   2  -6 -10  863.81   28.80
   2  -4  -9  154.88   11.70
   3 -10 -11   88.39   15.00
   3  -7 -11  176.38   16.10
   4 -12 -10  183.58   19.20
   4  -5 -11  297.27   20.40
   4  -2  -9   29.50    6.40
   6  -4 -11  302.47   21.10
   6  -1  -9    0.80    6.90
   6   0  -8    4.70    5.30
   7  -4 -11    1.50    9.10
   8  -5 -11   30.40   12.20
   0 -10  -8  123.09   13.60
   1 -12  -8    1.70    8.90
   1 -11  -9   25.60   10.80
   2 -13  -8   14.30   10.00
   2 -11 -10    7.40   10.40
   3 -13  -9   61.59   13.20
   3 -12 -10   50.39   13.00
   3  -6 -11  265.07   19.20
   3  -4 -10  101.99   10.70
   4 -11 -11   67.89   12.40
   4  -3 -10  411.16   20.30
   5  -9 -12   39.50   13.30
   5  -8 -12  172.18   19.00
   5  -7 -12   83.99   14.90
   5  -4 -11  174.08   16.60
   6  -9 -12   20.40   11.90
   6  -8 -12   29.00   11.80
   6  -2 -10    3.70    8.30
   7  -2 -10   14.70    8.60
  -1 -10  -6   36.60    7.90
  -1  -6  -6    3.80    5.30
   0  -6  -8   51.79    9.00
   1  -9 -10   55.79   12.30
   1  -8 -10    7.20    9.50
   1  -5  -9    9.90    7.40
   2  -9 -11   11.70   10.70
   2  -8 -11    2.70    9.80
   2  -5 -10    8.90    8.00
   4  -9 -12   30.10   12.80
   4  -8 -12  109.69   14.60
   4  -7 -12   37.90   12.50
   4   1  -6    6.20    3.60
   5 -10 -12   16.10   11.10
   5  -1  -9  242.58   14.80
   6  -6 -12   40.70   12.70
   7  -7 -12   33.50   11.10
   7  -6 -12   29.00   11.80
   8  -4 -11    2.30    9.60
  -1  -9  -7    2.10    6.10
  -1  -8  -7   10.10    6.40
   0 -11  -8    8.20    8.80
   0  -9  -9   86.19   12.50
   1 -12  -9   81.39   13.60
   1 -10 -10   22.80    9.20
   1  -7 -10  171.78   15.20
   2 -13  -9    0.80    8.50
   2 -12 -10    1.60   10.50
   2 -10 -11   75.39   13.90
   2  -7 -11   64.59   12.60
   3  -9 -12   -1.30   10.50
   3  -5 -11  103.29   13.60
   4 -10 -12   86.19   15.50
   4  -6 -12  137.39   16.20
   4  -4 -11  162.48   15.30
   5  -2 -10   43.70    9.50
   5   0  -8   88.49    8.80
   6  -5 -12   14.60   11.00
   6  -3 -11  460.35   23.70
   7  -3 -11   99.69   13.80
  -1  -7  -7    3.80    6.10
   0 -10  -9    5.60    8.40
   0  -7  -9   43.50    9.30
   0  -4  -7  597.94   17.80
   0  -3  -6 1622.84   26.20
   1 -11 -10   28.90   12.20
   1  -6 -10  202.58   15.10
   2 -11 -11    2.90   10.40
   2  -6 -11  174.38   15.80
   2  -3  -9  861.51   24.70
   3 -12 -11   10.10   11.20
   3 -10 -12   87.39   15.00
   3  -8 -12   90.19   13.30
   3  -7 -12  187.98   18.00
   3  -2  -9   80.29    9.50
   3  -1  -8  131.59    9.90
   4 -11 -12  133.59   16.90
   5  -5 -12  111.79   15.30
   5  -3 -11   43.20   10.70
   7  -5 -12   50.99   12.40
  -1 -10  -7   33.20    8.40
  -1  -5  -6  226.68   11.30
   0 -12  -8   38.40   10.40
   0  -5  -8   34.20    6.50
   2  -4 -10  110.29   11.80
   2  -1  -7    8.70    5.00
   3 -11 -12    8.50   10.30
   5  -9 -13  122.09   16.80
   5  -8 -13    5.80   10.50
   6  -8 -13    4.00    9.90
   6  -7 -13    6.20   10.70
   8  -5 -12   86.69   13.90
   3  -6 -12    1.10    7.50
   5  -7 -13    9.50    8.50
   4  -1   3    2.00    4.50
   5  -1   5   52.79    8.00
   6   0   5  463.35   20.80
   6   1   3   63.39   10.30
   7   4   2   27.00    9.60
   7   8   2  120.49   14.40
   7  10   3  124.79   14.70
   8   2   7  117.09   16.10
   8   3   5   -1.10   10.50
   8   4   4  113.99   15.70
   8  11   5    0.50    9.90
   9   4   7   77.49   15.90
   9   5   6    4.90   11.90
   9   7   5  108.79   17.40
   9  10   6   23.60   12.80
  10   6  10  161.48   20.80
  10   6  12  137.69   20.20
  10   7   9   56.49   14.20
  10   8   8    4.90   13.00
   5   3   0   10.20    6.90
   5   7   0  291.17   15.60
   6   3   1    4.80    7.80
   6   8   1    4.10    7.30
   7   1   5   42.00   10.30
   8   5   3   19.30   11.30
   8   6   3   34.50   12.20
   8   8   3  107.39   15.70
   8  10   4    5.30   10.20
   9   3  10  208.08   21.30
   9   6   5    0.50   11.80
   9   9   5   88.69   16.20
  10   6   9   -1.90   11.90
  10   7   8   88.59   18.20
  10   9   8    9.00    9.60
  10  10   8   59.89   16.00
   4   0   1  197.18   10.90
   4   4  -1   38.60    6.60
   4   5  -1  111.29    8.90
   5   1   1  178.28   12.30
   6   0   4  769.42   26.00
   7   2   3   35.10   10.30
   8   2   6   17.80    8.80
   8   3   4  152.58   16.50
   9   3   8   40.30   13.80
   9   3   9   20.50   12.80
   9   3  11   62.69   14.50
   9   3  12   26.10   12.60
   9   4   6    2.90   11.90
   9   5   5   52.19   14.60
   9  11   6    0.00   10.20
   9  12   7    5.20    9.90
  10   5  10  305.37   26.60
  10   5  11   17.30   13.10
  10   5  12   71.89   15.70
  10   6   8   36.70   14.80
  10   7   7   20.70   14.40
  10   8   7  135.39   19.90
   4   1   0  259.87   12.40
   5  -1   4  104.49    9.80
   5   0   2  180.08   12.20
   6   1   2  159.58   13.50
   7   0   8   28.10   10.00
   7   3   2    5.80    6.40
   7   9   2   47.00   11.30
   8   4   3   61.29   13.40
   8   9   3    1.50   10.50
   9   7   4  146.79   18.80
   9  10   5   86.29   16.20
  10   6   7    1.00   12.80
  10  10   7    7.80   12.10
   4  -2   5   44.60    5.90
   4   6  -1  118.49    9.30
   5   2   0    5.10    6.90
   6  -1   7    7.10    7.30
   6   2   1    4.70    7.80
   6   4   0   15.00    8.30
   6   5   0   84.09   11.00
   6   6   0  343.37   18.50
   7   0   7  169.88   16.00
   7   5   1   49.80    9.20
   7   6   1   12.60    6.70
   7   7   1   57.79   12.00
   8   1   8  156.78   17.10
   8   1   9   98.79   15.00
   8   1  10   52.99   12.20
   9   4   5  359.56   26.00
   9   6   4    4.60    9.30
   9   8   4  106.19   15.60
  10   5   8   27.00   14.10
  10   7   6  130.59   19.80
  10   8   6  236.88   23.80
   4  -1   2   33.10    5.20
   6  -1   6  176.38   14.00
   6   7   0   19.80    7.90
   7   0   6   14.20    8.50
   7   2   2  175.58   15.50
   7   4   1  114.79   12.20
   8   1   7    7.70   10.10
   8   3   3  121.59   16.00
   8   5   2    4.90   10.60
   8   7   2   21.70   11.60
   9   3   6    6.20   11.90
   9   5   4   19.70    9.20
   9   9   4   39.60   13.60
  10   4  10  243.98   24.00
  10   4  11   21.40   13.10
  10   5   7    4.40   12.80
  10   6   6    1.00   13.20
  10   9   6   74.09   16.80
  10  11   7    4.30   11.50
   4  -2   4   19.40    5.70
   4   2  -1  107.69    9.20
   5  -1   3  158.18   11.50
   5   4  -1  364.06   16.90
   5   5  -1   92.69    9.90
   6   3   0  191.18   14.50
   7   0   5  586.54   26.10
   7   1   3  106.89   13.20
   7   8   1  148.89   15.40
   8   1   6   44.10   12.00
   8   2   4   37.50    9.50
   8   4   2  162.18   16.90
   8   8   2   10.70   10.70
   8  10   3  120.09   15.90
   9   2   8   70.39   15.40
   9   2   9  179.48   20.20
   9   2  10  111.99   17.20
   9   2  11    1.00   11.20
   9   4   4  224.38   21.60
   9  11   5   10.00   10.50
  10   4   9  140.89   18.40
  10   4  12  106.59   17.60
  10  10   6    6.40   12.50
   5   0   1  223.78   13.50
   5   6  -1  196.78   13.30
   6  -1   5  192.18   14.50
   7   3   1   72.69   10.30
   9   2   7   36.50   13.90
   9   3   5  253.17   21.40
   9   5   3   49.80   14.40
   9   6   3   17.10   10.00
   9   8   3   44.60   13.70
   9  10   4  152.88   18.50
  10   4   7   18.90   13.30
  10   5   6   57.19   14.00
  10   6   5    9.30   13.40
  10   7   5    9.10   10.20
  10   9   5   19.30   13.30
  11   7   9  192.68   21.50
  11   8   8   12.40   12.70
   5   1   0   50.79    7.50
   5   3  -1   11.30    5.50
   6   1   1    4.70    5.60
   6   8   0   58.89    9.70
   7   9   1   11.20    8.90
   8   1   5   70.19   14.00
   8   2   3   31.50   12.20
   8   3   2  105.59   14.80
   8   9   2  136.29   16.60
   9   2   6    0.30   11.70
   9   9   3   16.90   11.80
  10   5   5  156.98   21.00
  10  11   6   31.30   13.20
  11   6   9  158.38   21.80
  11   7   8    7.30   10.00
   4   0   0  327.07   13.30
   5   7  -1  143.19   12.10
   6  -1   4   54.49    9.70
   6   2   0   30.00    7.40
   7   0   4   94.29   11.40
   7   1   2  117.79   13.80
   7   2   1   84.39   12.50
   7   4   0  443.26   22.80
   7   6   0  287.67   19.30
   8   5   1   26.70   11.70
   8   6   1   49.10   10.80
   8   7   1  121.99   16.30
   9   3   4   29.10   11.10
   9   4   3  131.79   18.10
  10   3   8  137.09   19.80
  10   3   9  130.99   18.90
  10   3  10   67.39   16.20
  10   3  11    7.90   11.80
  10   4   6   63.19   14.00
  10   7   4  289.07   25.50
  10  10   5   28.30   12.80
  11   6   8   47.80   15.60
  11   7   7  196.58   23.30
  11   8   7  138.59   18.80
   4  -2   3  339.47   13.60
   4   1  -1  435.96   16.00
   5  -2   5    9.60    5.60
   5  -1   2  166.58   11.90
   5   2  -1   83.79   10.10
   6   5  -1  193.98   14.80
   7   7   0   46.70   11.20
   8   0   8  211.38   18.80
   8   4   1  172.58   17.70
   8   8   1   10.90   10.10
   9   6   2    8.30   11.70
   9   7   2   -1.90   11.40
  10   3   7    8.70   12.70
  10   4   5   37.70   15.00
  10   6   4  109.59   16.70
  10   8   4  282.17   24.10
  10   9   4   25.30   13.50
  11   5   9   26.00   14.30
  11   6   7   34.00   15.00
   6  -1   3   11.00    7.30
   6   6  -1  110.29   12.20
   7  -1   7  471.95   23.80
   7   0   3  145.39   14.60
   7   3   0   33.60   10.30
   8   0   7    0.90    9.90
   8   2   2  503.95   26.40
   9   1   8   82.29   15.10
   9   1   9   30.10   11.90
   9   3   3   29.20   13.30
   9   5   2  264.57   21.50
   9   8   2   40.60   13.70
   9  10   3   85.99   15.20
  10   5   4   49.70   15.80
  10  11   5    5.70   11.20
  11   5   8   37.30   14.70
  11   7   6   19.40   14.10
  11   8   6   75.19   15.00
   4   3  -2   24.80    6.40
   4   4  -2    4.60    5.00
   4   5  -2    6.60    5.10
   5  -2   4   17.00    6.20
   5   0   0   52.19    8.90
   6   0   1   86.59   11.30
   6   1   0   61.79   10.50
   6   3  -1    1.00    5.70
   6   7  -1  201.38   15.10
   7  -1   6  187.68   16.00
   7   8   0   44.00   11.20
   8   0   6   44.00   10.40
   8   1   3   10.10   11.10
   8   3   1  297.67   21.70
   9   1   7  312.97   24.20
   9   2   4    4.80   11.80
   9   4   2  195.38   20.40
  10   4   4   37.00   15.10
  10   6   3    2.80   12.60
  10  10   4   -6.60   11.40
  11   5   7  119.99   19.50
  11   6   6   29.90   12.40
   5   1  -1  351.66   16.80
   7  -1   5  472.75   23.70
   7   1   1   18.60    7.50
   7   2   0   13.50    9.40
   8   0   5    5.50   10.20
   8   6   0   49.50   13.20
   8   9   1  144.79   16.70
   9   1   6   38.20   13.50
   9   9   2  185.28   19.90
  10   2   8   65.99   15.50
  10   2   9   42.30   13.80
  10   2  10   68.59   15.90
  10   3   5   87.89   17.30
  10   5   3   46.70   15.60
  10   8   3  158.18   20.40
  11   4   8  100.19   18.50
  11   4   9   27.40   13.60
  11   5   6    2.40   13.90
  11   7   5  122.39   19.80
  11   8   5    7.00   12.30
  11   9   5    2.50   11.80
   4  -2   2  401.16   14.80
   4   2  -2  106.69    9.40
   5   4  -2   31.20    7.80
   5   5  -2  307.27   15.90
   6  -1   2   26.30    8.50
   6   2  -1  210.08   14.40
   7   5  -1  476.85   24.00
   7   6  -1  110.09   13.70
   8   0   4   59.29   13.60
   8   2   1   48.60   12.30
   8   4   0    6.60   10.10
   8   7   0  446.36   25.70
   9   1   5  112.99   17.50
   9   2   3    2.80   11.80
   9   3   2  152.48   19.00
   9   5   1   21.30   12.00
   9   7   1    5.00   11.60
  10   2   7  195.58   22.00
  10   9   3   11.60   11.90
  11   6   5    3.40   10.20
   4  -1   0 1006.20   23.30
   4   0  -1  135.39   10.30
   4   6  -2   70.79    7.50
   5  -2   3 1032.80   26.70
   6  -2   5  131.29   13.00
   7  -1   4    4.20    8.00
   8   1   2  128.09   14.30
   9   4   1  159.58   19.10
   9   8   1   92.99   15.90
   9  10   2   78.79   14.40
  10   2   6    8.60   13.40
  10   3   4   32.90   14.50
  10   4   3  165.48   21.10
  10   6   2   94.79   17.50
  10   7   2   62.79   16.20
  11   4   6   80.69   17.30
  11   5   5   51.89   16.50
  11   7   4   12.20   12.80
   5   2  -2    2.30    7.10
   5   6  -2   30.50    7.20
   6   0   0  324.37   18.10
   6   4  -2   50.99   10.00
   6   5  -2    9.80    7.80
   7   1   0   25.00    9.90
   7   3  -1    5.60    6.70
   7   7  -1   81.09   13.00
   8   0   3    3.60    9.60
   8   3   0   56.09   10.70
   8   8   0   64.09   13.40
   9   1   4   -1.50    9.00
   9   2   2  184.68   20.10
  10   2   5  274.97   25.20
  10   5   2  122.79   19.80
  10   8   2  191.68   21.60
  10  10   3    2.10   11.00
  11   3   8  162.58   20.80
  11   3   9    1.10   12.60
  11   6   4    9.40   13.60
  11   9   4    9.40   12.80
   6  -2   4   33.80    8.60
   6   1  -1  709.03   25.00
   6   3  -2  127.69   13.40
   7  -1   3   47.30   10.90
   7   0   1   43.80   10.80
   8   1   1  101.69   15.50
   9   0   7  225.78   21.00
   9   3   1  214.48   21.20
   9   9   1   60.99   14.20
  10   3   3   46.70   15.60
  10   4   2  139.19   19.80
  11   3   7   14.70   14.20
  11   4   5    3.40   12.60
  11   5   4    0.50   13.30
   4   1  -2  119.59    9.10
   5  -2   2   78.29    8.90
   5  -1   0   12.30    7.20
   5   0  -1  181.68   12.20
   6   6  -2  511.95   22.80
   7   2  -1  256.87   17.40
   7   8  -1   24.10    9.70
   8  -1   6   20.70   10.50
   8   2   0   34.30    9.40
   8   4  -1  861.71   34.60
   8   5  -1  297.27   21.90
   8   6  -1  144.09   17.30
   9   0   6   23.10   12.20
   9   5   0   45.20   14.20
   9   6   0    1.10   11.70
   9   7   0  192.18   20.20
  10   1   8   33.00   13.10
  10   9   2   23.40   12.50
  11   3   6  101.29   18.80
  11   4   4    4.30   13.10
  11   6   3   37.50   15.00
  11   8   3   52.59   15.40
   4  -2   1   14.80    5.40
   5   1  -2    3.00    7.60
   6  -2   3  305.37   17.40
   6   2  -2  358.76   19.50
   7  -1   2   38.20   10.30
   7   5  -2  138.59   15.00
   8  -1   5  190.08   18.50
   8   7  -1  199.98   18.70
   9   0   5  139.79   18.00
   9   2   1  411.16   27.20
   9   4   0   -0.90   11.80
  10   1   6   95.69   17.10
  10   1   7   28.60   13.00
  10   3   2   44.30   15.40
  10   5   1  348.27   27.20
  10   7   1  652.93   35.50
  11   5   3   84.79   18.30
  11   9   3   14.30   11.80
   6   7  -2   21.20    7.70
   7   0   0    0.80    8.90
   7   1  -1  111.59   14.00
   7   3  -2   11.30    9.60
   7   4  -2   -1.30    6.30
   7   6  -2   43.90   11.10
   8  -1   4  135.79   16.30
   8   3  -1   67.29   12.20
   9   0   4    0.30   11.30
   9   1   2   14.30   12.40
   9   3   0   75.19   15.70
   9   8   0    2.00   10.90
  10   1   5  121.39   18.90
  10   2   3  116.09   16.90
  10   4   1  148.29   20.40
  10   8   1  276.47   24.30
  10  10   2    1.80   11.00
  11   2   8   71.19   16.10
   4  -1  -1   95.79    9.30
   4   3  -3  334.87   14.70
   4   4  -3  372.06   15.20
   5  -2   1  304.47   15.50
   5   4  -3   97.59   10.30
   6  -1   0  297.07   17.70
   6   0  -1  415.26   19.70
   7  -2   5  155.08   14.60
   8   0   1  245.78   20.40
   8   1   0  128.99   15.00
   8   2  -1  287.47   21.80
   8   8  -1  132.09   16.10
  10   1   4    7.50   12.70
  11   2   6  101.99   18.40
  11   2   7   17.70   13.40
  11   3   4   23.60   14.00
  11   4   3   10.40   10.90
  11   6   2  170.48   21.50
  11   7   2    3.10   13.00
  12   5   5    1.60   12.80
   4  -3   3 1927.31   31.10
   4   0  -2  115.69   10.20
   5   3  -3  329.57   16.90
   5   5  -3    8.00    6.60
   6   1  -2   46.10    8.70
   7  -2   4    1.20    7.80
   7  -1   1   85.99   12.70
   7   2  -2   86.99   13.10
   7   7  -2   43.40   10.90
   8  -1   3  138.59   16.80
   9   0   3   62.89   15.00
   9   1   1   24.90   13.30
   9   2   0    3.50   12.00
   9   6  -1   -0.10   11.50
  10   2   2    8.10   13.10
  10   3   1   94.39   17.80
  10   6   0   82.19   16.90
  10   9   1    8.90   11.90
  11   2   5   58.09   16.40
  11   5   2   32.40   12.60
  11   8   2   34.60   11.80
   4  -2   0 1689.63   30.50
   4   5  -3   15.50    5.40
   5  -1  -1  275.47   15.50
   5   0  -2   37.60    9.10
   5   2  -3    7.40    7.50
   6   4  -3   86.79   11.60
   6   5  -3  206.18   15.60
   7  -2   3   12.10    8.40
   8   5  -2  415.36   25.70
   8   6  -2  258.47   21.10
   9   4  -1    7.00    9.40
   9   7  -1   45.80   13.60
  10   1   3    3.20   13.10
  10   4   0  236.18   23.70
  10   5   0   10.80   10.10
  10   7   0   12.90   13.70
  11   3   3    5.70   10.00
  11   4   2   19.90   14.60
  11   9   2    4.00   12.00
  12   4   5    0.60   12.70
  12   5   4    1.10   12.10
   6  -2   1   11.70    7.70
   7   0  -1  123.09   14.60
   8  -1   2  280.47   21.70
   8   0   0  223.78   19.90
   8   1  -1  551.54   28.50
   8   3  -2  248.58   20.90
   9   0   2   10.30   12.40
   9   3  -1  137.39   18.50
  10   0   6  142.99   18.80
  10   2   1   31.60   14.90
  10   8   0    3.60   11.30
  11   2   4   24.20   14.80
  11   5   1  188.58   22.50
  11   7   1   37.40   14.70
  12   6   3  126.69   20.10
   4  -3   2   31.50    5.80
   4   1  -3    3.20    6.30
   5  -3   3   53.19    7.80
   5  -2   0  179.58   12.90
   5   1  -3   38.90    9.30
   5   6  -3  211.18   13.40
   6  -1  -1  239.28   16.50
   6   0  -2  252.47   17.20
   6   2  -3    0.00    5.80
   6   6  -3    9.30    7.50
   7  -2   2   20.90    9.30
   7   1  -2  162.48   14.70
   7   4  -3   30.50   10.40
   7   5  -3  145.49   16.00
   8   2  -2   18.90   11.90
   8   7  -2  364.26   23.90
   9  -1   5   12.80   11.50
   9   1   0   71.89   15.60
   9   8  -1    2.20   11.70
  10   0   5  106.59   17.60
  10   3   0  206.58   22.60
  11   1   7   39.30   13.30
  11   3   2   80.49   17.80
  11   8   1  228.58   23.20
  12   4   4   13.40   13.60
  12   5   3   13.00   13.70
   8  -1   1   39.90   13.00
   9  -1   4    7.90   11.50
   9   2  -1  263.07   21.20
   9   5  -2  309.37   24.60
  10   0   4  131.89   19.00
  10   6  -1  113.69   18.50
  11   1   5    9.80   12.10
  11   1   6    4.60   12.50
  11   4   1   23.40   12.10
   4  -1  -2  788.82   22.20
   5  -3   2 1232.68   29.50
   6  -2   0  418.36   20.60
   6   1  -3  472.65   22.50
   7   2  -3   12.70   10.10
   7   6  -3  277.17   19.80
   8  -2   4   69.99   13.20
   8   0  -1  377.06   24.50
   9  -1   3   -1.00   10.90
   9   6  -2  409.26   27.40
  10   0   3    4.60   12.90
  10   1   1   51.09   15.60
  10   2   0   89.89   18.00
  10   4  -1   50.09   15.40
  10   7  -1   62.29   15.20
  11   1   4   22.00   13.80
  11   2   2  188.28   22.60
  11   3   1   53.79   16.70
  11   6   0   79.99   17.30
  12   4   3   27.90   11.70
  12   5   2   46.50   15.30
  12   6   2   11.90   10.10
   4   0  -3  268.87   14.20
   5  -1  -2    9.80    5.90
   5   0  -3   11.10    8.40
   6  -3   3   -0.10    6.10
   7  -2   1    0.10    8.50
   7  -1  -1    7.00    9.30
   7   0  -2    2.70    6.60
   8  -2   3  215.58   19.40
   8   1  -2  115.79   16.50
   8   3  -3    6.30   10.40
   8   4  -3  103.69   15.80
   8   5  -3   27.40   12.40
   9   1  -1    0.70   11.80
   9   3  -2    9.40   10.00
   9   7  -2  121.19   17.20
  10   3  -1   30.20   14.70
  11   4   0    3.20   12.90
  11   5   0   43.10   12.80
  11   7   0   31.60   13.80
   4  -3   1    5.70    4.90
   5   3  -4  213.68   14.30
   5   4  -4    4.30    6.50
   6  -3   2  289.57   18.00
   6  -1  -2   49.99   10.70
   6   3  -4  117.79   13.10
   6   4  -4  122.29   13.20
   7   1  -3   23.90   10.70
   8   6  -3   98.29   14.90
   9  -1   2   22.00   10.60
   9   0   0  187.88   19.10
   9   2  -2  189.78   20.80
  10   0   2   11.40   12.90
  10   8  -1   33.30   13.80
  11   1   3   22.90   14.50
  11   8   0    8.40   12.60
  12   3   3   17.50   14.20
  12   4   2    0.90    9.50
   3   0  -3    1.50    5.30
   4   3  -4   73.69    8.40
   5  -3   1  186.08   12.80
   6   0  -3  331.07   18.50
   7  -2   0  166.58   16.00
   8  -2   2   35.10   11.80
   8   2  -3  335.37   22.70
   9  -1   1    9.70   12.20
  10   1   0   34.60   14.70
  10   2  -1   55.99   15.80
  10   5  -2   17.80   13.40
  11   2   1   69.39   15.10
  11   3   0   68.49   17.40
  12   5   1    3.00   11.90
   4   2  -4  234.88   12.60
   4   4  -4 1035.70   25.10
   5   1  -4    3.10    7.80
   5   5  -4  202.58   13.50
   6   5  -4   12.10    8.10
   7  -3   3  359.36   21.80
   7  -1  -2   70.99   12.80
   7   3  -4   14.00    9.60
   7   4  -4  231.58   19.20
   8  -2   1   30.30   12.30
   8  -1  -1   88.79   15.20
   8   0  -2   12.70   11.80
   8   7  -3  125.89   16.30
   9   0  -1  113.99   17.80
   9   1  -2   81.09   16.40
   9   4  -3    4.80   11.90
   9   5  -3    0.70   13.10
  10  -1   4   21.40   12.40
  10  -1   5   40.70   13.90
  10   0   1    4.90   12.50
  10   4  -2    7.70    9.80
  10   6  -2   24.90   13.60
  11   0   5    8.30   12.50
  11   6  -1   48.40   16.20
  12   2   3   89.89   18.20
  12   3   2   78.79   15.40
  12   4   1   30.00   14.30
   4  -3   0   51.49    7.30
   4   1  -4  116.79   10.60
   5  -3   0 2550.24   43.30
   5  -1  -3   27.70    9.10
   6  -3   1  407.76   20.20
   6   1  -4  339.17   20.10
   7   0  -3  144.79   14.40
   7   2  -4    2.30    9.60
   7   5  -4   58.19   12.00
   8   1  -3  169.38   17.30
   9  -2   4   53.99   13.30
   9   3  -3   77.69   14.30
   9   6  -3   90.79   15.90
  10  -1   3   -0.80   11.20
  10   1  -1    8.50   13.50
  10   3  -2   49.99   13.30
  10   7  -2  301.47   24.90
  11   0   4    6.70   13.00
  11   1   1   62.59   16.40
  11   2   0   68.39   17.50
  11   4  -1  176.28   20.40
  11   7  -1  426.96   29.70
   4  -2  -2  814.92   23.00
   4  -1  -3   15.10    7.50
   4   5  -4    7.10    5.60
   5  -2  -2   81.39   10.80
   6  -1  -3  737.13   27.90
   6   6  -4    1.70    6.50
   7  -3   2   40.10   10.30
   7   6  -4   73.79   12.50
   8   4  -4    3.00   11.50
   8   5  -4  539.65   29.00
   9  -2   3    2.00   10.80
   9  -1   0  164.28   18.10
   9   2  -3  386.36   27.30
  10   0   0   14.50   13.40
  10   2  -2   15.80   13.90
  11   0   3    8.60   13.40
  11   3  -1    9.20   13.90
  11   8  -1   96.59   16.00
  12   2   2    3.60   13.50
  12   3   1  195.78   23.00
  12   5   0   21.00   13.80
   3   2  -4   38.80    6.20
   5   0  -4  170.48   14.10
   6  -3   0    1.70    7.60
   6  -2  -2    8.40    8.90
   6   0  -4 1029.90   32.90
   7  -3   1   11.20    8.60
   7   1  -4  379.06   22.10
   8  -2   0   12.50    9.30
   8  -1  -2   51.49   13.80
   8   0  -3   -3.70   11.10
   8   2  -4  227.68   20.70
   9  -2   2    8.50   11.10
   9   0  -2  171.58   20.20
   9   7  -3    7.50   10.80
  10  -1   2   10.30    9.90
  11   0   2   39.20   15.10
  12   4   0   -1.70   12.40
   3  -2  -2 1634.24   28.20
   3  -1  -3  708.63   19.30
   4   0  -4   41.10    8.50
   7  -1  -3  734.03   30.50
   8  -3   3    6.50   11.20
   8   6  -4   66.29   13.70
   9   1  -3   53.09   15.20
  10  -1   1    2.30   12.90
  10   0  -1   14.80   13.50
  10   1  -2   44.70   15.60
  10   3  -3    5.80   12.80
  10   5  -3    9.20   10.50
  10   6  -3   28.00   13.20
  11   1   0   19.90   11.30
  11   2  -1   90.69   16.60
  11   4  -2   24.20   13.70
  11   5  -2    4.50   12.50
  11   6  -2   19.00   12.90
  12   2   1  367.56   29.60
  12   3   0  197.18   23.00
   4  -3  -1  182.18   11.80
   5  -3  -1   60.59    9.40
   5   2  -5   58.99   10.00
   5   3  -5    0.90    6.40
   6   3  -5   52.89   10.60
   6   4  -5   13.30    8.10
   7  -3   0   57.39   11.60
   7  -2  -2    6.30    9.50
   7   0  -4   42.30   12.80
   7   3  -5   30.70   11.90
   8  -3   2   25.20   11.10
   8  -2  -1   36.70   13.20
   8   1  -4  252.17   22.00
   9  -2   1   40.80   13.80
   9   4  -4   64.39   13.60
   9   5  -4  117.39   18.40
  11   0   1   26.30   14.60
  11   3  -2  110.49   19.30
  11   7  -2   85.79   17.00
   5  -1  -4  553.64   22.90
   5   1  -5   52.99   10.10
   5   4  -5    1.10    6.50
   6  -3  -1 2272.27   46.80
   6   1  -5    1.10    8.70
   7   4  -5  333.37   22.10
   9  -2   0   47.50   14.50
   9   0  -3  255.27   23.50
   9   2  -4   77.49   16.60
   9   6  -4   37.30   13.00
  10  -1   0  217.08   22.90
  10   2  -3  128.89   18.00
  10   7  -3   34.90   13.60
  11  -1   4    2.30   11.60
  11   1  -1    0.90   12.70
  11   2  -2  137.99   20.90
  12   2   0    0.60   12.70
  12   4  -1   11.40   10.90
   3   0  -4   10.70    6.00
   4  -4   2  123.29    8.60
   4  -2  -3   19.00    7.70
   4  -1  -4  507.85   19.70
   4   2  -5    6.50    6.10
   5  -4   2  145.39   11.00
   6  -2  -3 2092.09   45.70
   6  -1  -4  894.81   30.60
   6   5  -5   39.90    9.30
   7   1  -5   24.00   11.20
   7   5  -5   69.89   12.90
   8  -3   1  137.09   16.90
   8  -1  -3    2.30    8.80
   8   0  -4  299.37   23.10
   8   3  -5    3.60   11.90
   8   4  -5    1.10   11.20
   9  -1  -2  333.77   24.60
  10  -2   3    0.60   10.60
  10   0  -2   32.70   14.80
  10   1  -3    8.30   14.00
  11  -1   3    5.20   12.00
  12   3  -1   21.90   14.30
   3  -3  -1  156.38    9.70
   4   3  -5  149.69   11.10
   5  -4   1  327.87   16.30
   5   0  -5  130.29   13.20
   6   0  -5   13.60    9.90
   7  -3  -1   24.60   11.10
   7  -2  -3  419.76   24.60
   7  -1  -4    9.90   11.10
   8  -3   0  330.67   23.40
   8   2  -5   55.29   12.60
   8   5  -5   -2.10   10.20
   9  -2  -1    0.90   11.90
   9   1  -4   98.99   15.70
  10  -2   2    1.60   12.10
  10   3  -4  263.67   25.10
  10   4  -4   14.50   13.40
  10   5  -4   49.20   15.70
  11  -1   2   17.70   13.50
  11   3  -3   40.70   14.80
  11   5  -3    1.40    9.70
  11   6  -3  435.86   30.20
   4  -4   1  159.98   10.30
   4   4  -5  105.39   10.00
   5   5  -5  529.85   20.80
   6  -4   1  285.27   17.30
   6  -3  -2    2.60    5.80
   7   0  -5   35.80   12.80
   8   1  -5   10.40   12.60
   9   3  -5   26.40   13.10
   9   4  -5   -3.50   11.80
  10  -2   1    5.70   11.70
  10   2  -4   33.30   14.90
  10   6  -4    2.50   11.20
  11  -1   1  156.28   20.90
  11   0  -1  110.69   18.80
  11   1  -2   24.80   12.10
  12   1   0  243.88   25.50
  12   2  -1  143.29   19.60
   3  -2  -3 3728.03   44.30
   4   0  -5    2.70    7.10
   5  -4   0   94.49   10.40
   5  -2  -4   13.10    8.80
   6  -2  -4    2.20    9.20
   7  -3  -2   25.60   10.60
   8  -3  -1   19.50   12.00
   8  -2  -3  137.39   17.80
   8  -1  -4   19.70   11.90
   8   6  -5   98.19   14.70
   9  -3   2   96.89   15.70
   9  -1  -3  241.28   21.70
   9   0  -4   22.70   13.70
   9   2  -5    6.90   12.70
   9   5  -5   94.99   16.40
  10  -1  -2   32.90   14.30
  10   0  -3   39.40   15.30
  11   2  -3   12.40   10.90
   3  -1  -4   38.70    7.50
   4  -4   0  233.18   12.80
   5  -3  -3  408.46   20.10
   5  -1  -5 1034.60   31.20
   6  -4   0   62.09   10.60
   6  -1  -5  132.99   15.00
   6   2  -6   10.50    8.80
   6   3  -6  230.08   17.30
   7  -4   1    6.60    8.70
   7   2  -6    6.20    9.50
   7   3  -6   34.50   11.40
   8   0  -5   33.20   13.70
   9  -3   1  580.04   31.80
   9  -2  -2   21.50   13.00
   9   1  -5  242.88   23.80
  10  -2   0   58.89   15.70
  10   1  -4   19.00   14.10
  11  -1   0  206.88   23.30
  11   0  -2   43.90   15.20
  11   1  -3  246.38   25.30
  11   4  -4    9.00   12.90
  12   2  -2   24.80   13.50
   3   2  -5   56.69    7.00
   4  -2  -4 3224.18   48.00
   5  -4  -1   39.70    8.60
   5   2  -6  244.58   16.10
   5   3  -6  193.88   14.40
   6   4  -6  679.23   27.30
   7  -4   0   79.19   13.30
   7  -2  -4   10.50    7.90
   7  -1  -5   24.20   12.30
   7   1  -6   79.59   14.80
   7   4  -6   49.70   11.90
   8  -3  -2   54.39   14.00
   8   3  -6   12.90   12.30
   9  -3   0  142.29   18.60
   9   6  -5   26.40   11.90
  10  -2  -1  221.78   23.70
  10   3  -5   17.00   13.90
  10   4  -5   11.40   13.20
  11   3  -4    0.00   11.70
  11   5  -4    2.60   11.50
   3   1  -5   45.00    7.20
   3   3  -5   14.40    5.70
   4  -3  -3 2132.19   38.90
   4  -1  -5  235.38   15.00
   6  -4  -1  709.63   27.30
   6   0  -6   48.30   11.80
   8  -2  -4  158.28   19.10
   8  -1  -5  272.07   23.40
   8   1  -6  143.89   18.80
   8   4  -6   11.00   11.10
   9  -1  -4   11.20   10.40
   9   0  -5  235.88   23.50
  10  -1  -3   90.09   17.60
  10   0  -4   88.59   18.10
  10   2  -5   65.89   16.50
  10   5  -5    8.70   11.50
  11  -2   2    1.40   10.80
  11  -1  -1    2.20    9.80
  11   2  -4    3.30   12.60
  11   6  -4    4.50   12.10
   3   0  -5  132.79   10.40
   4  -4  -1  280.57   14.40
   5   0  -6  496.55   22.70
   5   4  -6    7.50    6.50
   6  -2  -5  181.98   16.70
   7  -4  -1  131.19   15.40
   7   0  -6  192.98   17.90
   7   5  -6   41.00   11.00
   8  -4   1  767.92   33.30
   8   5  -6    6.20   10.40
   9  -3  -1   28.30   11.20
   9   3  -6  175.68   20.90
   9   4  -6  110.09   17.60
  10  -2  -2  111.89   18.90
  10   1  -5    5.90   13.30
  10   6  -5    0.10   10.70
  11  -2   1   99.69   17.70
  11   0  -3   10.00   13.10
   3  -2  -4  300.57   14.60
   4   1  -6    5.70    7.00
   4   2  -6  810.22   24.50
   5  -4  -2  685.73   24.90
   5  -3  -4  296.47   18.20
   5  -2  -5  182.38   14.20
   6  -4  -2  553.14   25.10
   6  -3  -4   21.20   10.00
   6  -1  -6    7.50    9.60
   7  -2  -5  352.96   24.00
   8  -4   0   41.00   12.40
   8  -3  -3    6.60   11.00
   8   0  -6  301.37   24.50
   9  -3  -2  104.49   17.80
   9   1  -6   30.90   14.40
  11  -2   0   39.40   14.30
  11   1  -4    3.70    9.70
   3  -3  -3 2447.06   37.50
   4  -4  -2    1.20    5.90
   4   0  -6   39.80    9.00
   4   3  -6   75.69    9.10
   5  -1  -6  706.73   27.10
   7  -4  -2  203.48   18.10
   7  -3  -4   12.60   11.20
   7  -1  -6  553.84   29.40
   7   2  -7  282.17   22.00
   8  -4  -1    3.30   10.20
   9  -2  -4    7.30   12.50
   9  -1  -5  151.08   20.40
   9   5  -6   37.50   13.10
  10  -3   0  144.09   19.40
  10  -1  -4   14.10   13.50
  10   0  -5   51.29   16.50
  11   2  -5    9.60   12.40
  11   4  -5   37.20   12.10
  11   5  -5   32.70   14.60
   3  -4  -1   94.99    8.80
   3  -1  -5  142.49   11.20
   4  -3  -4 3500.25   51.59
   4  -2  -5  223.88   14.10
   6  -4  -3 1220.68   37.10
   6   1  -7   26.50   10.30
   6   2  -7   82.69   12.80
   6   3  -7  107.79   13.20
   7   3  -7  184.38   18.30
   8  -2  -5  318.97   23.80
   8  -1  -6  143.39   19.20
   8   2  -7   22.00   13.20
   8   3  -7    6.60   11.70
   9   0  -6   19.30   14.10
  10  -3  -1  105.79   17.70
  10   3  -6  235.88   22.80
  10   4  -6  211.18   22.70
  11  -2  -1   63.59   16.60
  11  -1  -3    8.70   12.10
  11   0  -4   19.10   13.70
   4  -1  -6  897.81   27.60
   5  -4  -3  807.62   27.30
   5   1  -7   26.40    9.00
   5   2  -7   60.59   10.30
   6  -3  -5    7.90    9.90
   6  -2  -6  129.59   15.50
   6   0  -7  146.09   16.00
   7  -4  -3 1061.89   38.20
   7   0  -7   23.50   12.80
   7   4  -7  131.29   15.90
   8  -4  -2   21.40   11.90
   8   4  -7    9.60   11.30
   9  -4   0    4.90   10.80
   9  -3  -3  160.88   18.80
  10   1  -6    7.00   13.10
  10   5  -6   90.69   17.00
  11   1  -5   58.69   16.00
   4  -4  -3  161.68   12.80
   4   4  -6   91.49    9.20
   5  -5   0  177.78   13.40
   5  -3  -5   86.29   12.50
   5  -2  -6  330.07   19.90
   5   0  -7   73.89   11.80
   6  -5   0   38.60    9.50
   6   4  -7    2.50    8.30
   7  -3  -5  827.42   34.80
   7  -2  -6  399.16   24.50
   8   0  -7   11.50   13.20
   9  -4  -1    5.10   11.10
   9  -2  -5  205.68   22.60
   9  -1  -6   84.79   18.60
   9   1  -7   74.99   17.00
   9   2  -7   93.29   17.80
   9   3  -7  212.38   22.50
  10  -3  -2    3.40   13.20
  10  -2  -4   35.50   15.30
  10  -1  -5   17.40   11.30
  11  -2  -2    4.80   12.30
  11  -1  -4   11.00   12.70
   3  -4  -2  894.51   22.90
   3   1  -6  289.07   14.20
   5   3  -7   39.90    9.30
   6  -5  -1   43.90    9.80
   6  -4  -4  192.38   17.20
   6  -1  -7  120.19   15.90
   7  -1  -7    3.70   11.80
   8  -4  -3  291.37   23.70
   8  -3  -5  106.69   17.40
   8  -2  -6   36.00   14.20
   9   4  -7   17.00   12.50
  10   0  -6   23.90   12.20
  11   0  -5   -4.20   12.00
  11   3  -6   16.00   12.70
  11   4  -6   26.30   14.00
   3  -3  -4   21.50    5.90
   3  -2  -5    2.90    5.10
   3   2  -6 1062.49   25.00
   4  -3  -5   84.79   11.60
   4  -2  -6  177.78   14.60
   5  -5  -1  275.97   16.30
   5  -1  -7  108.19   13.60
   7  -5  -1  110.59   14.70
   7  -4  -4    8.20    7.60
   8  -1  -7   36.80   14.60
   9  -4  -2  141.99   18.80
   9   0  -7   48.90   16.00
   9   5  -7  129.89   17.40
  10  -3  -3    3.70   12.70
  10   2  -7   -0.80   12.50
  10   3  -7   19.10   14.20
  11  -2  -3   14.00   12.90
  11   1  -6    6.50   12.10
   4  -5   0   71.59    8.00
   4   1  -7   39.90    8.70
   4   2  -7  123.99   11.60
   5  -5  -2  880.71   28.60
   5  -3  -6  231.68   17.70
   5   4  -7  806.82   26.90
   6  -5  -2  412.06   22.20
   6  -3  -6  488.45   25.50
   6  -2  -7   74.79   14.40
   6   1  -8   50.99   12.70
   7  -3  -6  272.27   22.60
   7  -2  -7   19.30   11.90
   7   1  -8   38.60   13.60
   7   2  -8    6.00   11.20
   8  -4  -4   38.70   13.70
   8   1  -8   90.69   16.80
   8   2  -8   55.99   15.20
   9  -3  -5   -1.00   12.20
   9  -2  -6   94.59   18.10
  10  -2  -5   37.20   14.70
  10  -1  -6    6.80   13.30
  10   1  -7   23.80   13.80
  10   4  -7   33.60   13.80
  11  -3  -1   52.39   15.10
  11  -1  -5   35.90   14.30
   3  -4  -3   99.79    9.70
   3  -1  -6   80.29   10.00
   3   3  -6   85.59    8.00
   4  -5  -1  299.47   15.20
   5  -4  -5    3.40    8.60
   5  -2  -7  287.67   19.50
   6   2  -8   42.30   11.70
   7  -5  -2  149.79   16.60
   7   0  -8   27.50   10.70
   7   3  -8   64.19   13.10
   8  -5  -1    5.10    9.70
   8  -3  -6   12.80   12.90
   8  -2  -7  212.88   22.50
   8   0  -8  218.88   22.70
   8   3  -8    8.40   11.20
   9  -4  -3   43.50   14.80
   9  -1  -7   10.60   10.80
   9   2  -8    2.40   13.10
  10  -4  -1   66.09   15.70
  10  -3  -4  113.29   20.00
  10   0  -7    7.60   13.30
  11  -3  -2   77.99   16.50
  11   0  -6   20.00   13.20
   2  -1  -5 3059.89   39.30
   4  -5  -2  180.78   13.00
   4  -1  -7    3.10    6.00
   4   3  -7  149.59   11.80
   5  -5  -3  373.66   20.20
   5   1  -8   48.50   10.40
   6  -5  -3   80.29   13.00
   6  -1  -8   76.19   14.00
   6   3  -8    1.00    9.00
   7  -5  -3  131.09   16.30
   7  -1  -8  156.98   19.10
   7   4  -8    2.30   10.90
   8  -5  -2   96.39   15.80
   8   4  -8   34.70   12.50
   9   3  -8   47.60   14.30
  10  -4  -2   15.30   12.40
   3  -3  -5    2.00    7.30
   3  -2  -6   43.20    9.20
   4  -3  -6 1484.05   36.30
   5   2  -8   10.10    7.90
   6  -3  -7  277.37   21.30
   7  -3  -7  161.58   19.40
   8  -4  -5   31.20   11.00
   8  -1  -8  173.68   21.30
   9  -4  -4  302.27   24.70
   9  -3  -6    8.80   12.80
   9  -2  -7   -0.60   12.90
   9   0  -8   10.90   13.30
   9   4  -8   46.80   13.90
  10  -2  -6    1.80    9.60
  10  -1  -7   23.10   14.20
  10   2  -8   10.80   13.10
  11  -2  -5    0.30   11.80
  11  -1  -6    2.00   11.60
   4  -5  -3   68.29    9.70
   4  -4  -5  110.79   11.30
   4  -2  -7   63.59   11.30
   5  -5  -4    5.10    8.10
   5  -3  -7  193.38   17.20
   5  -1  -8   24.60   10.40
   6  -5  -4    8.40    7.10
   6  -4  -6    3.80    8.30
   6  -2  -8    0.80   11.00
   7  -5  -4  345.97   23.80
   7  -4  -6  215.88   20.50
   7  -2  -8   43.20   14.40
   8  -5  -3  379.36   26.10
   8  -3  -7   36.90   14.80
   9  -1  -8   63.79   16.80
  10  -4  -3   88.29   16.70
  10   3  -8   24.10   13.60
   3   0  -7    9.70    7.10
   3   1  -7   18.50    6.60
   5  -4  -6  348.77   20.40
   5   3  -8  103.09   12.00
   7   1  -9  186.08   20.00
   7   2  -9   37.10   12.60
   8  -5  -4   15.20   12.40
   8  -2  -8  152.58   20.50
   8   1  -9   12.00   13.70
   8   2  -9   15.60   12.70
   9  -5  -2   56.39   14.10
   9  -4  -5   51.29   15.30
  10   0  -8    6.40   12.20
  10   4  -8   62.69   15.30
   2  -3  -4  297.47   13.10
   2  -2  -5 1096.49   24.60
   3  -5  -1   38.60    6.30
   3  -1  -7    4.60    7.40
   4   0  -8   32.30    9.20
   4   1  -8   30.10    8.40
   5  -2  -8  127.49   13.50
   6  -5  -5    5.80   10.60
   6   0  -9   19.70   11.30
   6   1  -9   -0.20   10.40
   7  -5  -5  253.07   22.00
   7  -1  -9   55.19   15.10
   8   3  -9   52.09   13.70
   9  -5  -3   50.49   14.40
   9  -3  -7   -1.10   12.40
   9  -2  -8   44.20   16.20
   9   1  -9  148.89   20.80
   9   2  -9   17.30   12.90
  10  -4  -4   41.70   14.60
  10  -3  -6    9.70   12.00
  10  -2  -7    4.40    9.70
   2   0  -6    6.20    5.60
   2   1  -6  533.65   16.80
   3  -5  -2   44.60    7.30
   3  -3  -6  119.89   12.30
   3   2  -7   32.40    6.90
   4  -5  -4   82.39    9.80
   4  -4  -6  149.99   14.50
   4  -3  -7  153.48   13.40
   4  -1  -8  477.65   21.80
   4   2  -8  131.69   12.30
   5  -5  -5  252.77   18.50
   6  -4  -7   71.39   14.90
   6  -3  -8  257.17   21.40
   6  -1  -9    7.00   11.30
   6   2  -9    5.80    7.50
   7  -4  -7  509.75   30.20
   7  -3  -8    6.10    9.70
   7   3  -9    7.60   10.30
   8  -5  -5   15.10   13.20
   8  -3  -8   88.59   17.80
   8  -1  -9   18.90   14.00
   9   3  -9    3.70   12.10
  10  -1  -8    8.10   10.20
   2  -1  -6   57.79    8.30
   3  -4  -5   11.50    5.90
   3  -2  -7   -1.30    7.90
   4  -2  -8  179.28   15.80
   5  -4  -7   24.10   10.90
   5  -3  -8  572.34   27.60
   5   0  -9  120.99   14.40
   5   1  -9   17.20    9.20
   6  -6  -2   92.89   12.60
   6  -2  -9   34.30   13.00
   6   3  -9   80.59   13.00
   7  -6  -2   38.90   11.30
   7  -5  -6   49.80   14.40
   7  -2  -9    5.50   12.50
   8  -4  -7    0.30   12.10
   8  -2  -9   47.20   15.90
   9  -5  -4  753.32   37.60
   9  -1  -9   18.60   13.90
  10  -4  -5   61.59   13.90
  10   1  -9   53.09   15.70
  10   2  -9    4.60   12.10
   3  -5  -3   32.10    7.20
   4  -5  -5  300.97   18.40
   5  -6  -2  105.39   11.60
   5  -1  -9  223.98   17.40
   5   2  -9   56.79   10.80
   6  -6  -3   69.59   12.60
   7  -6  -3    1.50   10.20
   9  -3  -8    0.00   13.00
  10  -3  -7    5.00    9.60
  10  -2  -8   38.00   12.50
  10   0  -9    1.60   11.80
   2  -3  -5    3.90    4.80
   2  -2  -6   -0.90    6.60
   3   3  -7   20.90    5.60
   4  -4  -7  315.97   19.90
   4   3  -8   21.20    6.90
   5  -6  -3    2.00    7.70
   5  -2  -9  222.38   19.50
   6  -6  -4    5.00    9.20
   6  -4  -8  180.38   19.00
   6  -3  -9   27.40   13.10
   7  -6  -4   18.60   11.20
   7  -4  -8   20.60   13.50
   7  -3  -9  137.59   19.50
   7   0 -10    1.40   11.90
   7   1 -10   -0.90   12.10
   8  -6  -3   -0.20   11.80
   8  -5  -6    7.80    9.70
   8   0 -10   14.10   14.40
   8   1 -10  161.68   20.50
   9  -5  -5   52.79   13.30
   9  -4  -7   42.90   12.90
   9  -2  -9   34.70   15.40
  10  -5  -3  286.67   24.80
  10  -4  -6   21.70   13.30
  10  -1  -9   25.10   13.60
   2  -4  -4  355.46   15.50
   3  -5  -4  266.77   15.40
   3  -4  -6  205.48   15.20
   3  -3  -7    0.50    8.40
   3   0  -8   62.69    9.70
   4  -6  -2    1.00    5.90
   4  -3  -8    7.90    6.90
   4   0  -9    3.40    8.00
   5  -6  -4  374.56   21.30
   5  -4  -8  885.61   34.70
   6  -5  -7  160.88   18.70
   6   0 -10   34.80   12.80
   6   1 -10   20.20   11.40
   7   2 -10    3.00   10.60
   8  -4  -8  292.17   24.60
   8  -3  -9   14.20   14.10
   8  -1 -10    5.60   12.70
   8   2 -10   75.99   15.80
   9  -5  -6   11.30   12.90
   9   0 -10   24.30   15.40
   9   1 -10   11.40   12.80
   9   2 -10  121.49   18.20
  10  -5  -4   36.40   13.80
  10  -3  -8    1.90   12.50
   3   1  -8   13.00    6.80
   4  -6  -3  115.39   11.90
   4   1  -9   21.40    8.60
   5  -5  -7  138.79   16.10
   5  -3  -9  387.06   24.60
   5   3  -9   23.00    8.80
   6  -6  -5  140.49   15.40
   6  -2 -10    0.80   10.90
   6   2 -10  103.99   15.00
   7  -6  -5   19.50   11.90
   7  -2 -10   18.40   13.70
   8  -6  -4  251.57   22.80
   8  -5  -7    1.10   12.40
   8  -2 -10   60.19   16.60
   8   3 -10  160.28   18.60
   9  -4  -8    4.80   12.00
   9  -3  -9   37.10   15.30
   9  -1 -10   -4.20   11.60
  10  -2  -9   15.00   13.80
   2  -3  -6  330.57   16.40
   2   0  -7  238.78   13.30
   3  -2  -8    1.70    5.70
   4  -6  -4   49.20    9.90
   4  -2  -9   25.90   10.40
   5  -6  -5  110.39   12.60
   5   0 -10  195.18   17.70
   6  -6  -6  104.69   16.20
   6  -4  -9  230.68   22.10
   7  -5  -8   10.50   12.60
   7  -4  -9    5.90   13.00
   7   3 -10    7.10   10.00
   8  -6  -5  194.98   21.10
   9  -2 -10   13.50   13.60
   9   3 -10  166.38   19.30
  10  -5  -5   12.80   10.60
   2  -4  -5   52.69    8.90
   2  -1  -7    8.40    5.20
   3  -4  -7  165.08   14.70
   3   2  -8  148.19   11.50
   4  -5  -7   38.30   11.00
   4  -4  -8    4.40    6.90
   4   2  -9  210.78   15.60
   5  -6  -6   85.49   13.80
   5  -4  -9  259.07   21.70
   5  -2 -10   44.90   13.20
   5   1 -10  191.08   17.30
   6  -5  -8  122.19   16.10
   6  -3 -10   45.20   14.50
   7  -6  -6   34.50   11.40
   7  -3 -10  105.69   18.80
   8  -4  -9    3.40    9.90
   8  -3 -10   79.99   17.90
   9  -6  -4   63.49   15.20
   9  -5  -7   71.19   16.60
   2  -2  -7   29.50    8.50
   2   1  -7   57.59    7.40
   3  -5  -6   55.69   10.60
   3  -3  -8   36.40    8.30
   4  -6  -5  621.94   26.10
   4  -3  -9   74.29   11.20
   5  -5  -8  217.08   18.80
   6  -6  -7  277.07   23.00
   7  -1 -11  237.38   23.70
   7   0 -11   78.19   16.40
   7   1 -11   62.89   14.70
   8  -6  -6   23.20   13.20
   8   0 -11  375.46   28.80
   8   1 -11  236.38   23.10
   9  -6  -5   74.59   16.30
   9  -4  -9    5.90   13.40
   2  -5  -3  193.58   11.60
   5  -3 -10    4.70   11.40
   5   2 -10  386.86   22.40
   6  -5  -9   49.60   15.00
   6  -1 -11  261.47   22.60
   6   0 -11   60.69   14.70
   7  -6  -7  512.85   30.10
   7  -5  -9   -1.10   12.20
   7  -4 -10   36.00   15.20
   7  -2 -11   66.39   16.30
   8  -6  -7  144.39   20.00
   8  -2 -11  137.19   20.30
   8   2 -11  132.89   19.00
   9  -5  -8   15.70   13.30
   9  -3 -10  168.78   20.50
   9   0 -11   71.19   14.80
   9   1 -11    4.20   11.50
   9   2 -11    4.20   10.30
   2  -4  -6   54.89    9.80
   2  -3  -7   37.30    9.50
   3  -6  -3    6.00    6.40
   3  -6  -2  269.87   14.10
   3  -6  -1   41.80    6.00
   3  -4  -8  140.39   14.50
   3  -2  -9   83.59   12.20
   3  -1  -9   15.10    6.60
   3   0  -9    1.00    7.00
   4  -6  -6  398.16   22.40
   4  -5  -8  119.89   15.20
   4  -4  -9  138.09   16.50
   4  -2 -10  304.57   20.80
   4  -1 -10    4.70    6.50
   4   0 -10    0.70    8.40
   5  -6  -7  108.69   14.10
   6  -7  -4   40.80   11.40
   6  -4 -10   13.60   10.40
   6  -2 -11  192.18   21.00
   6   1 -11   12.60   10.50
   7  -7  -4    1.60    9.70
   7  -3 -11  100.99   18.60
   7   2 -11  252.17   22.00
   8  -5  -9   -4.10   11.70
   8  -4 -10    3.60   13.40
   9  -6  -6  126.59   18.80
   9  -2 -11   64.89   16.30
   2  -5  -4    6.70    6.20
   2   2  -7    5.50    4.50
   3  -6  -4   51.59    9.20
   3  -5  -7  573.44   25.00
   3   1  -9  161.88   13.10
   4  -3 -10  395.56   24.20
   4   1 -10   10.70    8.00
   5  -7  -4    2.80    8.70
   5  -7  -3    3.30    7.20
   5  -5  -9  230.58   19.40
   5  -4 -10   98.69   15.80
   5  -1 -11  287.87   22.50
   5   0 -11  236.98   20.20
   6  -7  -5    5.20   10.20
   6  -3 -11  460.95   30.10
   6   2 -11   13.50   10.30
   7  -7  -5   32.00   12.70
   7  -6  -8    2.40   12.30
   8  -3 -11  172.98   22.50
   9  -6  -7   70.79   16.30
   9  -4 -10   64.29   16.90
   2  -2  -8   64.19   10.40
   2   0  -8  160.18   12.00
   3  -6  -5  240.78   16.20
   3  -3  -9   76.39   10.80
   5  -7  -5   17.00    9.20
   5   1 -11  216.98   18.90
   6  -7  -6  159.48   18.00
   6  -5 -10   12.00   13.30
   7  -7  -6  104.59   16.80
   7  -5 -10   19.50   13.70
   8  -7  -5   15.00   12.10
   8  -6  -8    0.80    9.40
   8   0 -12   -1.30   11.40
   9  -3 -11   18.90   14.10
   1  -3  -5  194.78   11.80
   1  -1  -6    2.60    4.10
   2  -4  -7    7.80    8.50
   4  -5  -9   44.20   13.10
   4  -4 -10  118.19   15.80
   4   2 -10   30.30   10.20
   5  -7  -6  205.38   18.80
   5  -3 -11   44.00   11.90
   6  -6  -9   85.29   16.70
   6  -4 -11  294.97   25.50
   7  -4 -11    4.70   10.60
   7  -1 -12   73.59   14.60
   7   0 -12   64.89   15.50
   8  -7  -6  103.39   16.90
   8  -5 -10   63.29   16.30
   8  -4 -11    5.30   13.10
   8  -1 -12   79.49   15.40
   8   1 -12   21.60   13.40
   9  -6  -8   18.00   12.60
   1  -2  -6    6.50    4.70
   2  -5  -6  271.17   16.40
   2  -3  -8   32.10    9.80
   2   1  -8   34.00    7.10
   3  -6  -6  320.07   19.10
   3  -5  -8   74.29   12.70
   3  -4  -9   81.49   12.90
   3  -1 -10    5.70    8.40
   3   2  -9  484.35   19.90
   4  -7  -5  254.57   18.00
   4  -7  -4   23.80    8.70
   4  -7  -3  175.18   13.80
   4  -6  -8    2.30    9.60
   4  -1 -11   26.60   10.60
   5  -6  -9   27.30   13.10
   5  -5 -10   29.30   11.20
   5  -4 -11  160.78   19.60
   6  -7  -7    2.20   11.10
   6  -1 -12  652.83   34.00
   6   0 -12  560.04   31.30
   7  -7  -7   59.99   15.00
   7  -3 -12   18.50   13.70
   7   1 -12   64.39   14.70
   8  -6  -9   67.49   16.60
   9  -5 -10  167.18   21.60
   1  -4  -4   19.60    6.30
   3   0 -10   33.70    9.50
   4  -3 -11   35.50   12.90
   4   0 -11   56.29   12.20
   5  -7  -7   64.99   14.30
   5   2 -11   55.49   11.90
   6  -5 -11   61.79   16.40
   6  -3 -12   17.30   13.40
   6   1 -12   61.39   14.10
   7  -5 -11   36.40   15.10
   8  -7  -7   39.80   14.00
   8  -3 -12   34.70   12.30
   1  -3  -6   97.59   10.20
   2  -4  -8   14.00    9.10
   3  -3 -10 1125.99   35.60
   4  -7  -6  104.99   12.50
   4  -5 -10  157.38   18.40
   5  -2 -12  158.38   18.80
   5  -1 -12  225.68   21.10
   6  -7  -8   13.60   10.00
   6  -6 -10   25.70   13.80
   7  -7  -8   65.99   13.80
   7  -6 -10    1.30    9.20
   7  -4 -12   86.89   18.40
   8  -7  -8    6.90   11.50
   8  -5 -11   25.90   14.20
   8  -4 -12   64.09   16.70
   1  -4  -5    2.00    6.30
   2  -6  -4  355.46   16.60
   2  -6  -3  264.87   13.70
   2  -5  -7    2.60    6.10
   2  -2  -9  116.39   11.50
   2  -1  -9   15.10    6.20
   3  -5  -9  128.59   13.70
   3  -4 -10  105.49   14.50
   3   1 -10   24.10    8.40
   4  -7  -7    0.40   10.10
   4  -6  -9   25.40    9.20
   4  -4 -11  161.98   18.70
   4   1 -11    4.70    9.10
   5  -7  -8   70.79   13.30
   5  -6 -10  121.79   18.30
   5  -5 -11  168.58   20.30
   5  -3 -12    7.50    9.40
   5   0 -12    1.00    7.60
   6  -7  -9    6.50   12.30
   6  -4 -12   79.69   15.30
   7  -7  -9   51.29   15.60
   7  -2 -13    4.20   12.70
   7  -1 -13   75.99   16.50
   8  -2 -13    5.60   13.50
   8  -1 -13   45.30   15.20
   8   0 -13   32.30   13.50
   1  -2  -7   75.79    8.30
   2  -6  -5  103.79   11.10
   2  -6  -2  201.78   11.00
   2  -3  -9  895.41   29.10
   2   0  -9   53.69    8.80
   2   2  -8  373.46   15.20
   3  -7  -4  747.33   26.00
   3  -7  -3  181.78   13.50
   3  -6  -8   17.60    7.80
   5  -4 -12   28.60   14.10
   5   1 -12  493.75   26.90
   6  -6 -11   47.40   15.60
   6  -2 -13   37.60   14.40
   6  -1 -13    6.50   12.10
   7  -6 -11    1.70   12.30
   7  -5 -12   44.30   15.80
   7  -3 -13  261.47   25.00
   7   0 -13   38.20   13.60
   8  -7  -9    1.50   11.60
   8  -3 -13    6.80   11.90
   1  -4  -6  115.19   11.20
   1  -3  -7  249.18   14.90
   1   0  -7   32.50    6.50
   2  -6  -6    5.60    7.80
   2  -5  -8  149.39   14.70
   2  -4  -9  159.68   15.20
   3  -7  -6    6.40    8.20
   3  -7  -5   38.20    9.30
   3  -3 -11   35.20   12.20
   3  -2 -11    1.30    8.70
   3  -1 -11  148.29   15.00
   4  -7  -8   91.49   15.50
   4  -6 -10    1.50   11.50
   4  -5 -11  320.07   24.50
   4  -3 -12   47.80   13.80
   4  -2 -12   15.20   11.00
   4  -1 -12  405.26   25.10
   5  -8  -5  223.78   18.50
   5  -7  -9  284.27   22.50
   6  -8  -6  163.58   18.30
   6  -5 -12   13.90   14.10
   6   0 -13  203.28   20.70
   7   1 -13   -0.30   11.00
   8  -6 -11   33.30   14.50
   8  -5 -12   88.99   17.60
   8   1 -13    5.10   11.00
   2   1  -9    9.00    6.30
   3  -6  -9  352.16   23.30
   3  -5 -10    4.40    7.30
   4   0 -12   45.10   11.60
   5  -8  -6    0.40    9.80
   5  -6 -11   -0.40    9.60
   5  -5 -12  107.49   18.10
   5  -2 -13   35.30   13.60
   6  -8  -7    5.40   10.80
   6  -4 -13  470.95   31.70
   7  -8  -7   35.50   13.30
   7  -7 -10   64.59   14.40
   7  -4 -13    8.10   13.10
   8  -7 -10   40.50   14.20
   8  -4 -13    4.90   11.90
   1  -5  -4  301.97   13.40
   1  -4  -7   73.39   10.60
   1  -2  -8   93.09   10.70
   2  -6  -7   31.10   10.00
   2  -3 -10    5.40    9.00
   2  -1 -10   80.39   11.20
   3  -7  -7   25.90    8.10
   3  -4 -11  200.68   17.80
   3   0 -11    8.50    7.90
   4  -4 -12  130.39   16.30
   5  -8  -7  344.47   23.90
   5  -1 -13    7.60   11.50
   6  -8  -8   97.89   16.60
   6  -6 -12   47.40   15.60
   6   1 -13  541.85   30.10
   7  -8  -8   19.00   12.90
   7  -6 -12   26.50   14.30
   1  -3  -8  763.12   25.30
   1  -1  -8  109.79   10.40
   2  -5  -9   17.90    7.70
   2  -4 -10  117.09   14.30
   3  -7  -8   10.30    9.60
   3  -6 -10  101.19   15.80
   4  -8  -6  234.38   18.90
   4  -8  -5   62.29   11.40
   4  -6 -11   26.40   13.30
   4  -5 -12  191.78   20.80
   5  -8  -8   13.10   12.10
   5  -4 -13  390.06   28.30
   5   0 -13  239.68   21.10
   6  -8  -9    3.80   11.80
   6  -7 -11  172.78   21.40
   6  -5 -13   70.49   17.30
   7  -8  -9    5.10   11.30
   7  -5 -13    5.80   10.10
   7  -2 -14   38.60   14.20
   7  -1 -14   23.70   13.10
   8  -8  -8   33.40   13.30
   1  -5  -6   39.90    7.30
   2  -6  -8   58.69    9.90
   2   0 -10  225.68   15.20
   3  -5 -11   99.69   13.50
   3  -2 -12  837.12   33.50
   3   1 -11  119.49   12.50
   4  -8  -7   66.89   13.30
   4  -7 -10   23.90   13.00
   4  -2 -13  100.29   16.40
   4   1 -12    1.20    8.30
   5  -8  -9   22.50   13.00
   5  -7 -11   35.00   14.20
   5  -6 -12  219.98   21.70
   5  -5 -13  264.37   24.80
   6  -3 -14   51.19   15.60
   6  -2 -14  260.77   24.30
   6  -1 -14  126.19   18.00
   7  -4 -14    3.30   11.70
   7   0 -14    1.80   11.00
   1  -5  -7    1.10    8.10
   1  -4  -8   37.10    8.10
   1   0  -8  721.43   21.30
   2  -7  -5   11.00    7.20
   2  -5 -10    8.20    9.80
   3  -4 -12  176.58   19.00
   3  -1 -12   23.40   10.70
   4  -8  -8   48.30   13.30
   4  -4 -13   25.60   13.30
   4  -1 -13   46.80   12.80
   6  -8 -10   45.70   15.00
   6  -6 -13  170.68   22.00
   6  -4 -14  113.39   18.50
   7  -8 -10   11.10   12.10
   7  -7 -12   28.60   13.30
   7  -6 -13   34.50   14.20
   1  -3  -9  821.52   27.40
   2  -7  -6  259.17   16.90
   2  -7  -4   67.09    9.10
   2  -6  -9    2.10    6.80
   2  -3 -11   34.90   10.90
   2  -2 -11  126.19   14.00
   3  -6 -11  270.87   22.50
   4  -8  -9   65.09   14.90
   4  -7 -11   42.80   14.50
   4  -6 -12  139.29   17.50
   5  -8 -10   12.00   12.50
   5  -3 -14   75.89   16.40
   5  -2 -14    2.80   11.80
   6  -7 -12   22.40   11.20
   6   0 -14   18.30   11.70
   7  -5 -14    0.40   11.60
   1  -5  -8  128.89   13.50
   1  -4  -9 3064.79   52.89
   1  -1  -9  736.33   23.90
   2  -7  -7   60.09    9.60
   2  -7  -3  198.28   12.00
   2  -4 -11   18.70    8.20
   2  -1 -11   96.59   12.20
   2   1 -10  196.78   13.40
   3  -8  -7    2.80    9.40
   3  -8  -6   27.20    9.20
   3  -8  -5   59.59   10.30
   3  -8  -4   47.40    9.50
   3  -7 -10    5.30   11.40
   3  -5 -12    8.60    9.40
   3   0 -12   24.80   10.10
   4  -5 -13   12.00   10.30
   4   0 -13  128.19   15.90
   5  -7 -12   80.79   15.20
   5  -6 -13   21.20   11.70
   5  -4 -14    3.40    9.30
   5  -1 -14   26.10   12.00
   6  -8 -11    8.90   12.80
   6  -5 -14  106.09   17.00
   7  -8 -11  109.59   18.90
   1  -6  -5   52.09    7.30
   1  -6  -4    7.40    5.60
   1   1  -8    1.00    5.60
   2  -6 -10  883.11   33.80
   2  -5 -11  774.82   32.40
   3  -8  -8  181.08   17.70
   3  -3 -13   46.30   13.10
   4  -8 -10    1.40   12.10
   4  -7 -12   33.80   14.50
   5  -9  -7   80.59   14.10
   5  -8 -11    6.10   12.70
   5  -5 -14   36.00   14.60
   5   0 -14  343.07   24.20
   6  -9  -8   12.80   12.00
   6  -7 -13   13.40   12.90
   6  -3 -15   41.20   14.30
   0  -3  -6 1702.73   31.20
   0  -2  -6   51.99    6.40
   1  -6  -7   29.70    9.30
   1  -6  -3  175.28   10.40
   1  -5  -9    6.10    9.00
   1   0  -9   22.10    6.80
   2  -7  -9  190.88   17.50
   2   0 -11   56.49   10.00
   3  -8  -9   -0.80   10.70
   3  -7 -11  182.68   20.20
   3  -6 -12   -0.90    9.00
   3  -4 -13   30.20   13.10
   3  -2 -13   24.60   12.20
   4  -6 -13   -0.40    9.30
   4  -3 -14   13.70   10.10
   4  -2 -14  547.95   30.60
   5  -9  -8  121.59   17.10
   5  -7 -13   12.10   13.10
   6  -9  -9  103.69   17.20
   6  -6 -14   -3.20    8.80
   6  -2 -15   17.40    9.80
   6  -1 -15    6.70   10.70
   7  -9  -9   -0.50   10.10
   0  -4  -5   11.20    6.30
   1  -6  -8  139.79   14.10
   1  -4 -10  581.84   25.50
   1  -3 -10   18.30    7.30
   1  -2 -10   -0.20    7.50
   2  -6 -11  190.08   19.20
   2  -4 -12    0.90   10.80
   2  -2 -12   25.50   10.40
   3  -5 -13   74.79   15.60
   3  -1 -13    3.40    9.40
   4  -9  -7    1.90    9.40
   4  -9  -6    1.90    8.80
   4  -5 -14   55.29   15.60
   4  -1 -14  493.05   28.20
   5  -9  -9   38.60   13.10
   5  -6 -14   77.39   15.30
   5  -3 -15   23.10   13.60
   6  -9 -10   22.50   12.20
   6  -5 -15   23.20   13.10
   0  -4  -6  894.61   24.00
   0  -3  -7  347.97   16.20
   0  -2  -7  639.74   20.00
   1  -1 -10    8.40    7.00
   2  -7 -10  183.48   18.20
   2  -5 -12  270.57   21.30
   3  -7 -12  203.38   21.20
   4  -9  -9   10.90   11.40
   4  -9  -8    3.10   10.30
   4  -7 -13  340.07   27.30
   5  -9 -10   66.49   15.20
   5  -5 -15   12.20   12.50
   5  -2 -15   42.60   11.60
   6  -7 -14    4.30   11.70
   0  -4  -7  628.54   21.90
   0  -1  -7   49.30    7.30
   1  -6  -9  568.74   25.70
   1  -5 -10   91.99   11.70
   2  -8  -8    3.30    9.10
   2  -8  -7    4.00    8.20
   2  -8  -6  236.08   16.50
   2  -8  -5   98.49   11.20
   2  -1 -12   29.20    7.80
   3  -8 -11   60.49   15.20
   3  -6 -13   18.20   10.60
   3  -3 -14   21.80   12.60
   3   0 -13   15.60    9.70
   4  -8 -12  116.09   18.40
   4  -6 -14   88.69   15.60
   4   0 -14   63.39   12.70
   5  -9 -11   27.30   13.50
   5  -8 -13    9.70   12.10
   5  -7 -14   84.09   17.70
   5  -1 -15  125.59   17.20
   6  -9 -11   64.89   15.50
   6  -6 -15   81.69   16.70
   0  -3  -8   28.20    8.60
   1  -7  -7    5.30    7.80
   1  -7  -6   11.90    7.40
   1  -7  -5   40.10    7.90
   1  -4 -11    6.20    9.60
   2  -8  -9  112.29   15.80
   2  -7 -11   70.79   14.90
   2  -6 -12  533.65   29.00
   2  -4 -13  132.49   17.30
   2  -3 -13   61.69   13.10
   2   1 -11    0.30    5.70
   3  -9  -7   61.09   12.50
   3  -5 -14  680.83   34.80
   3  -2 -14   55.79   13.40
   4  -9 -10  142.39   18.80
   4  -4 -15  408.96   28.70
   4  -3 -15   39.40   14.30
   5  -6 -15    7.10   12.40
   6  -4 -16   57.99   15.90
   6  -3 -16    3.20   11.70
   6  -2 -16   41.40   13.50
   0  -5  -6   45.70    8.60
   0  -5  -5   15.70    6.50
   0  -4  -8 1068.39   29.50
   1  -6 -10  211.48   16.70
   1  -5 -11   43.90   11.80
   1  -2 -11  112.09   11.70
   1   0 -10   98.29   10.50
   1   1  -9  253.87   13.20
   2  -8  -4   63.69    8.60
   2  -5 -13  153.48   18.60
   2  -2 -13    8.50   10.30
   2   0 -12    0.10    7.90
   3  -9  -9    4.20   10.80
   3  -9  -8    7.50    9.80
   3  -9  -6   40.20   10.10
   3  -8 -12   90.89   17.00
   3  -7 -13   92.49   17.20
   4  -9 -11   21.20   14.70
   4  -8 -13  141.19   20.40
   4  -7 -14  355.96   28.40
   4  -5 -15   28.40   11.40
   4  -2 -15  406.26   27.00
   5  -9 -12   43.10   14.50
   6  -9 -12   22.50   12.90
   0  -5  -7   13.40    6.20
   1  -7  -9    2.20    9.10
   1  -7  -4   33.90    7.00
   1  -1 -11  164.78   14.00
   2  -7 -12   37.60   13.80
   3  -9 -10   41.80   14.00
   3  -6 -14    3.20    9.70
   3  -1 -14   41.10   12.30
   4  -6 -15  114.29   18.70
   4  -1 -15  252.47   21.50
   5  -8 -14    1.10   11.70
   5  -7 -15   13.70   13.70
   5  -4 -16   56.29   13.20
   5  -3 -16    0.20   10.60
   5  -2 -16  336.77   25.40
   0  -5  -8   40.80   10.10
   0  -4  -9   44.40   10.20
   0  -3  -9  374.16   18.70
   0  -1  -8 1672.33   31.70
   1  -7 -10  186.28   18.20
   1  -6 -11  197.98   18.80
   1  -4 -12  153.88   16.80
   1  -3 -12  385.46   22.30
   2  -8 -11    1.20   11.60
   2  -6 -13   23.60   10.80
   2  -1 -13   15.10    9.80
   3  -7 -14  313.47   26.30
   3  -4 -15  290.57   24.50
   4  -9 -12   29.00   13.90
   5 -10  -9   78.89   15.00
   5  -9 -13  122.79   18.90
   5  -6 -16    6.60   11.60
   0  -5  -9   85.69   12.30
   1  -7  -3    3.90    4.30
   1  -5 -12   34.00   10.50
   1  -2 -12  396.56   21.60
   2  -7 -13   15.60   12.90
   2  -5 -14  120.59   17.70
   2  -3 -14   24.00   12.30
   3  -9 -11  222.08   20.70
   3  -8 -13   83.39   15.10
   3  -5 -15   78.79   16.40
   3  -3 -15   14.30    9.80
   4 -10  -9   51.79   13.40
   4 -10  -8   19.10   10.60
   4  -8 -14    0.40    9.20
   4  -7 -15    2.10   12.50
   4  -4 -16  109.59   18.10
   4  -3 -16  321.97   25.30
   5 -10 -10   11.60   10.80
   0  -6  -8   50.79   10.50
   0  -6  -7   52.09    8.30
   0  -6  -5  429.96   17.30
   0  -4 -10  613.34   25.30
   0  -3 -10  304.97   18.20
   1  -8  -8  271.77   18.90
   1  -8  -7  234.38   16.60
   1  -7 -11   33.40   12.70
   1  -6 -12   28.10   11.90
   2  -9  -9   45.10   12.90
   2  -9  -8   76.69   13.20
   2  -9  -7  165.18   15.90
   2  -8 -12  425.46   28.20
   2  -6 -14    1.70   12.10
   3  -6 -15    7.20   12.70
   3  -2 -15   18.70   11.20
   4 -10 -10  220.28   21.80
   4  -6 -16   15.40   12.50
   4  -2 -16  369.36   25.80
   5 -10 -11   45.70   13.70
   5  -8 -15   41.00   13.90
   5  -7 -16   12.40   12.80
   0  -6  -9  246.28   17.80
   0  -5 -10    4.20    9.20
   0  -1  -9  662.63   21.80
   0   0  -8  113.59    9.10
   1  -8  -6    1.50    6.80
   1  -5 -13    4.10   11.50
   1   0 -11    3.70    6.30
   1   1 -10   88.59    9.00
   2  -9 -10  104.89   16.30
   2  -9  -6  213.88   15.90
   2  -2 -14  171.88   17.60
   2   0 -13   26.90    9.30
   3  -8 -14    0.00   12.40
   3  -7 -15   26.50   14.60
   4 -10 -11    4.70   12.00
   4  -8 -15    7.10   12.40
   5 -10 -12   13.70   12.20
   5  -3 -17    1.60   11.20
   0  -6  -4   48.90    6.20
   0  -2 -10  306.17   16.50
   1  -8 -10    7.80    7.60
   1  -8  -5  350.66   17.30
   1  -7 -12  102.29   16.50
   1  -6 -13  101.49   16.60
   1  -3 -13  741.73   31.30
   1  -1 -12    2.60    7.30
   2  -9 -11   10.00   12.30
   2  -8 -13    1.00   12.50
   2  -7 -14   52.89   15.20
   3 -10 -10  324.97   24.50
   3 -10  -9    2.90   10.50
   3 -10  -8   20.80   10.60
   3  -4 -16   61.49   15.70
   3  -1 -15   76.29   13.70
   4 -10 -12  103.39   17.40
   4  -9 -14   58.89   15.20
   4  -7 -16   71.79   16.40
   0  -7  -8   51.69   10.80
   0  -6 -10  162.38   14.60
   0  -5 -11   35.00   11.10
   1  -8 -11   13.60   12.00
   1  -2 -13   81.49   13.10
   2  -6 -15    0.80   12.40
   2  -4 -15   44.30   12.10
   2  -3 -15  176.28   19.20
   2  -1 -14   10.20    9.40
   3 -10 -11   92.69   16.70
   3  -8 -15   75.99   17.30
   3  -6 -16   42.60   14.60
   3  -3 -16   43.40   13.40
   4  -5 -17  178.28   20.80
   4  -4 -17  441.16   29.30
   0  -7  -9   45.90   11.20
   0  -7  -6   22.50    7.70
   0  -6 -11   69.19   13.20
   0  -6  -3    8.40    5.30
   0  -1 -10  574.64   21.60
   1  -8 -12   34.00   13.80
   1  -8  -4   23.50    6.20
   1  -7 -13  391.66   26.90
   1  -5 -14   48.90   14.20
   1  -4 -14   12.90   11.20
   2  -8 -14  121.49   19.20
   3 -10 -12  100.69   17.70
   3  -9 -14   75.69   16.60
   3  -7 -16    9.30   12.90
   3  -2 -16   82.99   15.30
   4 -10 -13  216.48   22.50
   4  -9 -15    2.30   11.30
   4  -8 -16    1.10   11.30
   4  -6 -17    4.70   11.40
   4  -3 -17  164.88   19.90
   0  -7 -10   99.09   14.30
   0  -7  -5  344.87   16.10
   0  -5 -12   83.69   14.00
   0  -4 -12   72.39   13.00
   0  -2 -11 1585.44   37.80
   0   0  -9  127.29   10.30
   1  -9  -9  309.47   21.40
   1  -9  -8   19.60    9.40
   1  -6 -14   50.49   15.00
   1  -3 -14   70.19   14.20
   1   0 -12  215.38   15.00
   2  -9 -13  200.68   21.90
   2  -7 -15   -0.50    9.70
   2  -2 -15    1.90   11.00
   4  -7 -17    5.10   11.40
  -1  -4  -7   14.40    7.90
  -1  -4  -6   31.50    7.90
  -1  -3  -7   70.99    9.40
  -1  -3  -6  180.98   11.60
   0  -7 -11   -1.40   10.70
   0  -6 -12    4.30   11.40
   0  -3 -12  184.18   16.20
   1  -9 -10   64.79   12.50
   1  -9  -7   13.70    8.10
   1  -8 -13    0.30   12.00
   1  -7 -14   46.50   14.90
   1  -1 -13  267.77   18.60
   2 -10 -11   82.59   16.20
   2 -10 -10  153.98   18.50
   2 -10  -9   30.50    9.70
   2 -10  -8   26.80   10.60
   2  -5 -16   19.10   13.30
   2  -4 -16    6.70   12.20
   3 -10 -13  156.48   20.70
   3  -9 -15    9.00   12.20
   3  -8 -16   26.20   14.00
   3  -5 -17   -0.40   11.60
   3  -4 -17   81.09   16.10
   4 -10 -14    6.70   11.30
  -1  -5  -7   25.50    8.70
  -1  -4  -8    2.50    7.90
  -1  -4  -5  141.69   10.30
  -1  -3  -8   28.90    8.40
  -1  -2  -6    2.50    5.60
   0  -8  -8   -0.10    7.80
   0  -8  -7   42.80    9.40
   0  -7  -4  118.69    9.60
   0  -1 -11  572.64   22.80
   0   1  -8  471.45   15.90
   1  -9  -6   54.49    9.60
   1  -2 -14   47.40   11.70
   2 -10 -12    6.90   12.40
   2 -10  -7    2.80    8.20
   2  -9 -14   70.59   16.50
   2  -8 -15   53.39   13.80
   2  -6 -16   73.89   14.30
   3  -3 -17   39.20   13.00
   4 -11 -11   67.49   14.60
  -1  -5  -9  427.76   21.20
  -1  -5  -8  272.17   15.90
  -1  -5  -6  248.18   13.40
  -1  -4  -9   32.90    9.90
  -1  -2  -7   25.50    5.60
   0  -8 -10   49.99   11.00
   0  -7 -12  288.27   21.50
   0  -6 -13  272.47   22.50
   0  -5 -13  148.79   17.70
   0  -2 -12  274.87   18.20
   0   0 -10   56.19    8.40
   1  -9 -12    5.70    9.40
   1  -8 -14   24.10   13.90
   1  -6 -15    6.00   12.50
   1  -4 -15    9.50   11.80
   2  -7 -16  309.07   25.10
   2  -3 -16    4.20    8.20
   2  -1 -15   76.79   13.20
   3 -11 -10  232.58   21.00
   3 -10 -14   15.10   10.70
   3  -7 -17    6.10    9.30
   4 -11 -12  139.49   18.30
  -1  -6  -8   26.70    9.40
  -1  -6  -7   62.29   10.30
  -1  -5  -5  132.09   10.40
  -1  -4 -10  404.06   21.00
  -1  -3  -9  152.88   12.10
   0  -8 -11   43.20   11.30
   0  -8  -6   34.90    7.00
   0  -7 -13   26.50   13.50
   0  -3 -13   26.80   11.30
   1  -9 -13  152.38   19.90
   1  -9  -5   41.20    7.80
   1  -7 -15    1.40   13.00
   1  -3 -15  622.44   30.90
   2 -10 -13    5.70   12.70
   2  -9 -15   -0.50   12.20
   2  -8 -16   17.00   13.90
   3 -11 -12    8.90   11.50
   3 -11 -11   98.19   16.20
   3  -9 -16    7.00    9.50
   3  -8 -17   11.30   12.10
  -1  -6 -10  488.75   24.40
  -1  -6  -9   76.49   10.60
  -1  -6  -6    2.90    6.80
  -1  -5 -10    2.30    6.70
  -1  -2  -9  942.91   26.90
   0  -8 -12   85.59   16.00
   1 -10 -11   17.50   12.70
   1 -10 -10   31.00   11.60
   1 -10  -9  257.17   20.30
   1  -8 -15  107.19   19.10
   1  -1 -14    7.00    8.80
   2  -5 -17   35.40   14.00
   2  -4 -17  198.78   21.00
   2  -2 -16    4.20   10.00
   3 -11 -13   16.80   12.10
   3  -6 -18   -2.50   12.40
   3  -5 -18   10.60   12.20
  -1  -5 -11 1545.75   41.90
  -1  -4 -11  164.88   15.50
  -1  -1  -7    6.40    5.30
   0  -9 -10   18.70   10.20
   0  -9  -9   92.99   14.50
   0  -9  -8  270.37   18.80
   0  -8 -13    8.20   12.60
   0  -8  -5    5.10    6.20
   0  -7  -3    9.80    4.40
   0  -6 -14    5.80    9.60
   0  -4 -14   12.10   11.60
   0  -2 -13  291.87   19.20
   0  -1 -12    8.50    7.80
   0   1  -9  104.49    8.80
   1 -10 -12    1.90   12.00
   1 -10  -8   53.69   11.90
   1  -9 -14  316.27   25.20
   1  -6 -16  123.69   19.00
   1  -5 -16   -0.80   11.90
   1  -2 -15  485.05   26.50
   2 -11 -11    5.30   11.40
   2 -11 -10    1.40   10.80
   2  -9 -16   70.09   16.60
   2  -7 -17  212.98   21.40
   3  -4 -18   98.39   16.90
  -1  -7 -10   -1.20    9.00
  -1  -7  -9  231.28   16.50
  -1  -7  -8    0.40    5.90
  -1  -6 -11    8.10    7.40
  -1  -3 -11   99.39   12.50
  -1  -2 -10 5987.80   69.59
  -1  -1  -8 3730.53   47.30
   0  -9 -12   26.00   13.20
   0  -9  -7   67.99   10.60
   0  -7 -14    5.80    9.80
   0  -3 -14   81.79   14.10
   0   0 -11   70.39    9.40
   1 -10  -7    4.50    8.10
   1  -7 -16   22.20   11.30
   1  -4 -16   26.30   10.70
   2 -11 -12   25.80   13.80
   2 -11  -9  205.18   18.80
   2 -10 -15   39.00   14.10
   2  -8 -17   22.90   13.50
   2  -3 -17  452.55   27.90
   3 -11 -14   33.60   13.20
   3  -3 -18   53.69   13.90
  -1  -7 -11  153.48   17.50
  -1  -7  -6   11.90    7.30
  -1  -6 -12   -0.40   10.00
  -1  -5 -12    6.60   10.10
   0  -8 -14    6.30   12.80
   0  -6 -15   10.00   12.70
   0  -5 -15   57.09   14.60
   1  -9 -15    3.60   10.00
   1  -8 -16    3.40   13.20
   1  -3 -16   62.59   14.20
  -1  -8 -10  260.07   19.90
  -1  -7 -12  117.09   17.00
  -1  -1  -9  120.49   10.60
   0  -9 -13  252.87   22.10
   0  -9  -6   35.70    8.60
   0  -8  -4  568.84   19.20
   0  -7 -15   86.79   17.50
   0  -4 -15  110.99   16.90
   1 -10 -14  136.89   18.10
   1  -7 -17   49.40   15.10
   1  -6 -17  115.59   19.80
   1  -5 -17   98.79   17.50
   2 -11 -14  413.76   30.00
   2 -10 -16   20.40   12.80
   2  -9 -17   39.70   14.20
   2  -6 -18    4.70    9.20
   2  -5 -18   23.30   12.50
  -1  -8 -11  378.26   24.90
  -1  -8  -8   30.80    9.80
  -1  -6 -13  496.85   28.40
  -1  -6  -4   85.79    8.20
  -1  -5 -13   32.30   12.60
  -1  -3 -12  215.48   17.10
  -1  -2 -11   26.90    8.60
   0 -10 -11   27.80   12.80
   0 -10 -10  301.17   22.70
   0 -10  -9    3.50    9.60
   0  -9 -14   21.40   13.90
   0  -8 -15   26.80   14.50
   0  -2 -14   37.50   11.20
   0  -1 -13  318.07   19.00
   1 -11 -12   45.90   14.40
   1 -11 -11  376.76   26.30
   1 -11 -10   32.70   12.30
   1 -10 -15    6.70   12.40
   1  -9 -16  161.98   21.50
   1  -4 -17    1.50   11.10
   2  -8 -18  118.79   18.90
   2  -4 -18    1.70   11.50
  -1  -8 -12    3.30   10.90
  -1  -8  -7   10.70    7.80
  -1  -7 -13  117.39   15.80
  -1  -7  -5   36.10    7.40
  -1  -4 -13   51.59   10.80
  -1  -1 -10  481.95   20.00
   0 -10 -12    0.20   11.10
   0 -10  -8  123.89   14.50
   0  -7 -16   19.40   13.70
   0  -5 -16   12.40   12.40
   0  -3 -15   61.79   13.20
   0   0 -12   94.09   10.90
   1 -11 -13  186.08   21.80
   1 -11  -9   26.70   10.90
   1  -8 -17    7.60   10.00
   1  -2 -16  110.29   15.10
   2 -11 -15   43.90   12.50
  -1  -8 -13   71.99   16.10
  -1  -8  -6   95.29   10.70
  -1  -7 -14    4.90   12.50
  -1  -6 -14   77.99   16.00
  -1  -3 -13   11.90   10.50
  -1  -2 -12   90.59   12.20
  -1   0  -8 1429.16   27.90
   0  -9 -15   77.89   17.50
   0  -9  -5   71.69    9.10
   0  -8 -16    8.60   13.40
   0  -4 -16   12.10   11.80
   1 -11 -14  125.29   19.40
   1 -10 -16   41.80   15.00
   1  -9 -17   54.79   15.80
   1  -3 -17   48.30   13.30
   2 -12 -12   25.80   11.80
  -2  -5  -9  183.38   15.70
  -2  -5  -8  868.21   28.10
  -2  -4  -8  122.59   12.50
  -1  -9 -12   39.30   14.10
  -1  -9 -11   20.30    9.90
  -1  -9  -9  123.39   14.10
  -1  -9  -8  132.49   14.20
  -1  -4 -14   90.39   15.20
   0 -10 -14    0.40   12.20
   0 -10  -7    3.50    7.30
   1  -8 -18   19.10   13.00
   1  -6 -18    5.30    9.40
   1  -5 -18    0.20   11.80
   2 -12 -13   34.40   13.90
  -2  -6 -10   22.00   10.30
  -2  -6  -9  301.57   18.20
  -2  -6  -8    7.30    8.70
  -2  -5 -10  648.84   26.30
  -2  -5  -7   69.29    9.00
  -2  -4 -10  253.57   17.70
  -2  -4  -9   50.49    8.90
  -2  -4  -7  146.29   11.20
  -1  -9 -13   30.50   14.40
  -1  -8 -14   -0.70    8.00
  -1  -7 -15  187.18   21.70
  -1  -7  -4  271.87   13.30
  -1  -6 -15  290.17   24.50
  -1  -6  -3    5.20    4.30
  -1  -1 -11   55.89    9.70
  -1   0  -9  365.66   15.70
   0 -10 -15    2.30   12.50
   0  -9 -16   -2.50   13.00
   0  -7 -17   17.20   13.10
   0  -6 -17   35.80   14.40
   0  -2 -15   62.19   12.50
   0  -1 -14   42.00   10.40
   1 -11 -15    6.10   10.00
   1 -10 -17   85.09   17.00
   1  -4 -18   -0.40   10.40
  -2  -7 -11   89.39   14.50
  -2  -7 -10  212.98   18.10
  -2  -7  -9   58.89   12.00
  -2  -6 -11  301.97   20.00
  -2  -6  -7   43.10    9.90
  -2  -5 -11    5.30    7.00
  -2  -5  -6    0.50    7.00
  -2  -4  -6    1.20    4.80
  -2  -3  -8   46.30    7.60
  -2  -3  -7  480.15   18.60
  -1  -9 -14   18.70   14.20
  -1  -9  -7    2.20    7.30
  -1  -8 -15    4.70   13.10
  -1  -8  -5   11.60    6.50
  -1  -5 -15   13.70   12.60
  -1  -3 -14  111.49   15.10
  -1  -2 -13   86.99   12.30
   0 -11 -13  101.99   18.10
   0 -11 -12    3.30   12.20
   0 -11 -11    4.60    8.70
   0 -11 -10   79.09   14.20
   0 -10  -6  201.78   15.50
   0  -8 -17   -0.60   12.30
   0  -5 -17    3.10   11.90
   0  -3 -16    2.40   10.20
   1 -12 -12   40.30   13.40
   1  -9 -18   10.00   12.90
  -2  -7 -12  311.67   23.60
  -2  -7  -8   36.50    8.40
  -2  -6 -12   61.29   11.30
  -2  -6  -6  115.89   11.40
  -2  -5 -12    7.00   11.00
  -2  -4 -11  112.19   12.50
  -2  -3  -6  270.87   13.70
  -1 -10 -11   56.69   14.40
  -1 -10 -10   21.70   11.80
  -1  -4 -15  133.29   16.90
  -1  -1 -12   19.50    9.80
   0 -11 -14   -2.30   12.20
   0 -11  -9    0.80    9.40
   0 -10 -16   12.70   13.20
   0  -9 -17   32.50   14.80
   0  -4 -17    4.10   11.60
   1 -12 -14   14.30   11.80
   1 -12 -13  407.56   29.00
   1 -12 -11   38.00   12.50
   1  -6 -19   32.30   13.50
  -2  -8 -12  114.49   17.40
  -2  -8 -11   12.00   10.80
  -2  -8 -10  370.66   23.70
  -2  -8  -9  263.27   19.30
  -2  -7 -13   45.70   14.50
  -2  -7  -7   79.99    9.90
  -2  -6 -13   69.09   14.50
  -2  -5  -5  184.68   12.00
  -2  -4  -5  937.81   23.10
  -2  -3 -11 1283.47   36.50
  -2  -2  -8   13.30    7.10
  -1 -10 -13   38.10   12.20
  -1 -10  -9    7.80   10.00
  -1  -9 -15   11.50   13.90
  -1  -9  -6  418.66   19.80
  -1  -8 -16    2.60   13.10
  -1  -7 -16   30.70   12.00
  -1  -5 -16   39.10   14.30
  -1   0 -10  100.29    9.80
   0 -11  -8    7.70    8.60
   0  -8 -18  180.58   21.60
   0  -6 -18   36.00   14.40
   1 -12 -15  188.48   21.90
   1  -5 -19   77.79   16.20
  -2  -8 -13   43.00   14.70
  -2  -3  -5 1458.25   27.20
  -2  -2  -9  379.86   18.10
  -2  -2  -6  666.43   19.20
  -1 -10 -14  422.16   28.90
  -1 -10  -8    5.50    8.70
  -1  -3 -15    0.20    9.20
  -1  -2 -14    1.40    9.30
   0 -10 -17  259.47   25.30
   0  -5 -18    7.20   11.30
  -2  -9 -12   90.59   16.80
  -2  -9 -11   -2.30   11.20
  -2  -8  -7  124.69   13.10
  -2  -7 -14   15.90   13.30
  -2  -6 -14  105.69   17.30
  -2  -5 -14   15.50   11.10
  -2  -4 -13  353.86   22.90
  -2  -3 -12   23.20    9.70
  -2  -2 -10   84.99   11.00
  -1 -10 -15   34.00   14.90
  -1  -9 -16   30.90   12.60
  -1  -8  -4  354.36   15.50
  -1  -7  -3  574.94   17.30
  -1  -6 -17  179.68   21.30
  -1  -4 -16   14.00   11.60
  -1   0 -11   56.99    9.60
   0 -12 -13   64.49   15.60
   0 -12 -12  131.69   18.30
   0 -11 -16   39.00   14.50
   0  -9 -18    2.40    9.10
   0  -3 -17   13.70   10.70
  -2  -9 -13   64.49   16.30
  -2  -9  -9  187.58   17.50
  -2  -8 -14    3.30   10.00
  -2  -4  -4  409.36   14.80
  -1 -11 -13    2.60   12.30
  -1 -11 -12   92.39   15.30
  -1 -11 -11  105.99   16.80
  -1 -11 -10    2.70    9.90
  -1 -10 -16  198.18   23.40
  -1 -10  -7   36.40    9.50
  -1  -8 -17   44.10   13.10
  -1  -1 -13   12.00    8.60
   0 -12 -14  204.28   22.40
   0 -12 -11   66.79   14.70
   0 -12 -10   66.19   13.40
   0  -7 -19   25.90   13.70
   0  -4 -18   -2.10   11.10
  -2  -9 -14   64.29   16.60
  -2  -9  -8    3.10    8.30
  -2  -8 -15  164.38   21.60
  -2  -7 -15    1.80    9.80
  -2  -7  -5  251.17   14.40
  -2  -5  -4  380.06   15.00
  -2  -4 -14  124.49   16.10
  -2  -3 -13 1432.26   42.10
  -2  -2 -11   58.19    9.00
  -1 -11 -15    0.00   12.00
  -1 -11  -9    6.60    9.80
  -1  -9 -17   31.50   12.50
  -1  -9  -5   71.79    9.10
  -1  -5 -17   11.90    9.70
   0 -12 -15    2.80   12.50
   0  -6 -19   21.30   13.40
  -2 -10 -13   98.79   18.00
  -2 -10 -11  134.09   17.80
  -2 -10 -10   19.00   11.90
  -2  -9 -15   36.10   15.80
  -2  -8  -6  475.65   20.80
  -2  -5 -15  154.98   19.20
  -2  -2 -12    7.60    8.10
  -2  -1  -9   19.00    6.50
  -2  -1  -8   75.69    8.50
  -2  -1  -7  222.18   11.90
  -1 -10 -17   15.10   13.50
  -1  -8 -18   70.09   16.40
  -1  -7 -18    5.30   12.70
  -1  -4 -17   68.39   14.70
  -1  -3 -16  109.39   15.70
  -1  -2 -15   18.40   10.20
   0  -5 -19   19.40   12.30
  -3  -7 -11   -0.10   11.40
  -3  -7 -10  240.28   19.70
  -3  -6 -11   23.00   12.30
  -3  -6 -10 1762.22   45.80
  -3  -6  -9  210.28   17.30
  -3  -5 -10  160.68   16.20
  -3  -5  -9    6.70    9.50
  -2 -10 -14   74.49   17.40
  -2 -10  -9    2.00   10.20
  -2  -9  -7   25.30    9.20
  -2  -8 -16   35.30   15.40
  -2  -7 -16    8.00   10.20
  -2  -6 -16   -6.40   12.40
  -2  -6  -4   76.39    7.50
  -1 -11 -16   34.00   14.10
  -1 -11  -8    2.30    8.70
  -1 -10  -6   39.50    8.40
  -1  -9 -18  106.79   18.60
  -1  -6 -18    1.40    9.10
  -3  -8 -12  347.27   25.80
  -3  -8 -11   36.30   13.50
  -3  -8 -10   26.90   12.70
  -3  -7 -12   71.99   12.70
  -3  -7  -9  146.39   14.40
  -3  -6 -12   10.60    9.40
  -3  -6  -8   54.99    9.50
  -3  -5 -12   95.59   14.90
  -3  -5 -11  374.86   22.10
  -3  -5  -8   79.89   10.30
  -3  -4 -10  126.69   14.40
  -3  -4  -9    5.80    8.70
  -2 -10 -15    7.90   13.60
  -2  -9 -16   22.70   15.10
  -2  -5 -16    0.40   11.90
  -2  -4 -15    9.70    9.10
  -2  -3 -14   83.19   14.00
  -2  -1 -10   36.30    8.20
  -1 -12 -14  131.79   19.80
  -1 -12 -13   65.09   15.80
  -1 -12 -12  154.98   19.50
  -1 -12 -11   91.09   15.80
  -1 -11 -17   -1.40   11.50
  -1 -10 -18    2.70   11.80
  -1  -5 -18    1.20   10.90
   0 -13 -13    0.40    9.90
  -3  -7 -13  131.59   16.90
  -3  -7  -8    3.30    6.60
  -3  -6 -13   21.60    9.50
  -3  -4  -8  300.37   16.80
 -11  -7  -1   35.90   11.40
 -11  -4   5   41.80   12.20
 -10  -5   4   51.49   12.80
  -9  -7   0  192.48   16.90
  -9  -3   7  210.88   19.60
  -9  -2   8    3.50    9.80
  -8  -3   7   10.30   10.50
  -8  -2   8   57.19   11.10
  -8  -1   9   11.60    9.70
  -8   2  11  153.08   15.60
  -7  -7  -1   58.49    9.40
  -7  -2   8    6.80    9.50
  -7  -1   9  190.08   16.90
  -7   2  11   74.69   12.10
  -6  -7  -3    2.30    4.80
  -6  -6   1  121.29   11.60
  -6  -4   5   15.60    9.00
  -5  -5   2  331.47   15.40
  -5  -4   4    4.10    5.00
  -5  -2   7   65.09    9.80
  -5   0   9  132.29   12.10
  -3   2   9   89.39    8.10
  -2   0   6    4.50    4.10
  -2   1   7   11.60    4.10
 -11  -6   2   22.30   11.00
 -10  -7   0   14.70    7.90
 -10  -3   7   14.80   11.10
 -10  -2   8    8.40    9.70
  -9  -4   6  111.99   16.70
  -9  -1   9  153.78   16.10
  -8  -7   0  461.05   22.90
  -8  -4   6   18.20   10.90
  -8   0  10    6.70   10.00
  -7  -5   4   60.79   10.40
  -7  -3   7  189.98   16.90
  -7   0  10    5.70    9.50
  -6   2  11  214.08   16.00
  -5  -3   6  198.18   14.20
  -5   1  10   -1.10    6.80
  -5   3  11   45.10    8.50
  -4   2  10  331.47   15.80
  -3  -4   1  127.09    7.70
  -3  -2   5   66.69    7.90
  -2   2   8   67.09    6.60
 -11  -7   0   26.20   10.20
 -11  -5   4    3.50    7.30
 -10  -4   6  217.48   20.30
 -10  -1   9   55.19   12.80
  -9  -8  -3   44.80    9.80
  -9  -6   3   87.29   14.10
  -9   0  10   31.70   11.20
  -9   2  11   73.59   12.30
  -8  -6   3  100.89   14.20
  -7  -4   6   55.09   12.10
  -6  -7  -2  166.08   11.80
  -6  -2   8   42.40   10.60
  -6  -1   9   -2.80    7.90
  -5  -6   0   23.00    6.50
  -4  -3   5  162.48   11.10
  -2  -1   5  364.26   12.60
 -10  -7   1   62.59   13.10
 -10  -5   5    7.50   10.90
  -9  -7   1   44.30   11.90
  -9  -5   5   92.29   13.50
  -8  -8  -3  112.59   12.00
  -8  -7   1  211.08   17.50
  -8  -5   5   -0.90    9.60
  -8   1  11   18.50   10.10
  -7  -7   0   47.70   10.20
  -7   1  11  275.67   19.40
  -6  -5   4   13.00    9.10
  -6  -3   7  116.79   13.70
  -6   0  10   29.80   10.10
  -5  -5   3    8.70    7.50
  -4  -6  -3   11.00    3.70
  -3   3  10 1157.98   25.20
 -11  -7   1  428.46   25.50
 -11  -4   6   29.40    9.50
 -10  -8  -2  188.48   16.70
  -9  -8  -2   37.70   10.20
  -9  -3   8   43.20   12.70
  -9   1  11   12.60   10.20
  -8  -3   8    4.40   10.40
  -7  -6   3  267.87   18.80
  -7  -5   5   72.69   13.00
  -6  -7  -1   11.30    6.70
  -6  -4   6  689.33   27.40
  -5  -4   5    2.60    5.30
  -5   2  11  252.37   16.10
  -4  -6  -2    1.50    4.90
  -4   0   9    2.40    5.90
  -3  -4   2    6.70    5.40
  -3  -3   4  146.89   10.70
  -3   0   8   64.39    7.90
 -11  -5   5   33.70   11.40
 -10  -8  -1  283.07   20.30
 -10  -7   2  303.37   22.60
 -10  -6   4    3.50    9.90
 -10  -3   8   17.70   10.90
  -9  -8  -1   97.09   13.40
  -9  -7   2  125.29   15.90
  -9  -6   4   39.00   12.20
  -9  -4   7   17.70   11.80
  -9  -1  10   13.70   10.70
  -8  -8  -2   10.50    7.90
  -8  -4   7   10.20   10.80
[truncated: 9,027,224 more chars]
